# Supplementary material for: A Low-Modulus Phosphatidylserine-Exposing Microvesicle Alleviates Skin Inflammation via Persistent Blockade of M1 Macrophage Polarization
Source: Int J Mol Sci. 2025 Jan 4;26(1):394. doi: 10.3390/ijms26010394 (PMC11720988; doi:10.3390/ijms26010394)
Supplement: Supplementary file 1 [file ijms-26-00394-s001.zip]

Archive with 2 entries (2 files):
- Supplemental Table S2.xls
- Supplementary materials.pdf
