# Supplementary material for: A Low-Modulus Phosphatidylserine-Exposing Microvesicle Alleviates Skin Inflammation via Persistent Blockade of M1 Macrophage Polarization
Source: Int J Mol Sci. 2025 Jan 4;26(1):394. doi: 10.3390/ijms26010394 (PMC11720988; doi:10.3390/ijms26010394)
Supplement: Supplementary file 1 [file ijms-26-00394-s001.zip › Supplemental Table S2.xls]

## Sheet: Supplemental table_transcriptio
name	M0_1	M0_2	M0_3	M1_1	M1_2	M1_3	M1_D_1	M1_D_2	M1_D_3	M1_C_1	M1_C_2	M1_C_3	M2_1	M2_2
gene-ENSMUSG00000035941	5.02477	4.6201	5.26213	5.26525	3.8364	4.30692	3.38208	2.567	4.08098	3.28362	3.53001	3.24274	1.70155	1.99055
gene-ENSMUSG00000038843	12.3016	11.3607	10.0965	1.48963	1.41438	1.52983	1.99692	1.73197	2.30283	2.79945	2.45853	1.1785	5.36064	5.48938
gene-ENSMUSG00000038844	5.18044	4.7893	5.29367	3.55093	2.73695	2.85405	2.17581	2.58313	2.57649	2.76756	2.50528	2.92828	1.70069	2.0172
gene-ENSMUSG00000038845	42.6704	42.8973	37.3943	42.9976	47.9891	51.2597	65.832	36.3192	53.2182	40.9945	39.513	52.7389	62.3548	71.0175
gene-ENSMUSG00000068246	0.666873	0.660389	0.670428	6.32789	3.64227	1.11738	7.47155	6.66534	5.20014	4.99969	6.87111	6.12307	4.4185	5.30432
gene-ENSMUSG00000068245	33.7309	29.2575	32.5898	112.29	95.5117	110.142	92.347	103.545	97.6723	77.301	82.3713	101.765	43.8424	52.526
gene-ENSMUSG00000018362	68.5204	60.8619	63.8054	43.6007	37.7962	44.9117	33.4531	37.8691	43.1314	38.9696	42.2473	39.3358	20.1898	23.3502
gene-ENSMUSG00000068240	397.985	369.666	395.106	212.942	221.439	233.418	370.558	265.027	284.504	309.441	310.28	330.366	518.039	495.536
gene-ENSMUSG00000068798	103.395	93.283	98.9864	93.6893	80.3137	101.322	55.0065	66.0857	76.6831	85.2168	90.0672	81.488	31.9418	36.6056
gene-ENSMUSG00000021959	6.61543	6.25292	7.04322	7.32226	6.77274	7.46948	3.33306	5.27441	6.80755	6.99784	6.86552	4.963	2.10686	1.94576
gene-ENSMUSG00000021957	113.286	119.29	113.102	60.8302	63.3324	62.008	93.1312	67.1606	84.2536	81.4305	77.6445	85.2263	139.905	158.952
gene-ENSMUSG00000021952	2.83219	2.75036	2.35238	2.005	1.66786	1.97761	1.36991	1.20942	1.64959	1.67237	1.51253	1.45792	0.729028	0.941735
gene-ENSMUSG00000091586	0.592207	0.652796	0.261037	0.619297	0.716627	0.53128	0.581542	0.219057	0.536679	0.551366	0.383727	0.421371	0.418049	0.216106
gene-ENSMUSG00000034329	1.0751	0.957228	1.26919	0.459467	0.687508	0.443229	0.577611	0.368405	1.017	0.865625	0.779027	0.566174	0.604917	0.420173
gene-ENSMUSG00000036553	4.13373	3.37381	3.76279	1.96952	1.93073	1.42345	2.39831	2.38777	2.90706	2.97866	2.30585	2.12502	8.1751	7.77109
gene-ENSMUSG00000071076	69.1689	74.0278	67.8941	65.1415	63.9581	60.1731	95.5381	84.8665	70.694	61.6495	59.3675	67.9382	129.279	156.117
gene-ENSMUSG00000071072	106.794	105.455	101.475	87.9779	82.3551	92.543	71.1265	53.6817	83.5271	96.6091	87.123	90.2372	35.2135	34.5433
gene-ENSMUSG00000093989	85.4113	174.042	120.527	67.8013	121.37	81.8532	284.735	375.387	131.933	258.431	188.963	77.3613	302.287	274.338
gene-ENSMUSG00000023087	3.3007	3.96016	1.79575	4.8553	3.90401	5.11493	4.97135	1.29943	1.89148	3.55329	2.29806	2.92655	0.463944	0.51947
gene-ENSMUSG00000023088	20.561	20.2417	19.9959	17.5396	18.3281	18.0518	16.1127	16.3565	21.1912	20.8976	20.477	23.4866	8.51328	10.7119
gene-ENSMUSG00000023089	25.8524	29.1314	27.0196	34.7295	45.5355	35.3563	40.0729	29.5613	35.0519	43.6348	39.763	37.3508	53.4867	46.5632
gene-ENSMUSG00000033454	3.77301	3.32318	3.80554	2.27314	2.25078	2.67976	1.33502	1.31347	1.91318	1.79065	2.0305	1.74044	0.704596	0.610591
gene-ENSMUSG00000033450	23.7481	23.8966	22.9777	13.301	14.6712	15.5415	16.4915	15.682	19.1172	14.4265	13.5684	12.0376	6.08314	6.38089
gene-ENSMUSG00000062661	0.99712	0.733446	0.888363	0.498345	0.523799	0.381659	0.65654	0.39328	0.682582	0.356298	0.224511	0.377398	1.233	1.34874
gene-ENSMUSG00000026104	86.1324	80.7849	83.1934	198.856	173.851	173.269	148.559	176.272	156.344	140.748	152.669	179.497	74.7264	85.6725
gene-ENSMUSG00000026103	28.3613	23.4601	26.0896	25.059	17.5617	22.717	10.4117	9.43442	20.5037	13.8805	16.4937	14.2871	5.02646	5.33665
gene-ENSMUSG00000093674	829.747	1141.02	988.668	810.443	1160.74	749.563	1206.24	1038.96	923.598	1265.47	1112.31	917.475	3553.84	2598.98
gene-ENSMUSG00000070858	3.11503	3.23009	2.45033	0.372446	1.09414	0.841877	0.531174	0.59252	0.578255	1.64056	0.588827	0.966805	3.26358	3.77025
gene-ENSMUSG00000034158	19.7328	17.2396	18.4859	11.4599	8.47219	11.9779	5.75055	6.90764	9.36078	7.55476	7.2811	7.84821	3.03426	3.60697
gene-ENSMUSG00000034156	0.123145	0.166014	0.104565	0.748826	0.241661	0.128342	0.252225	0.072698	0.079658	0.059546	0.011331	0.1005	0.10103	0.103253
gene-ENSMUSG00000038780	2.77581	2.98973	2.9769	6.02911	5.79577	5.35605	4.7564	4.73755	5.35493	4.33415	4.2342	5.21388	3.70046	3.67202
gene-ENSMUSG00000038784	10.2565	9.75783	9.69767	10.0312	8.25067	9.55316	6.54042	11.0815	7.52714	8.89672	10.8379	10.9821	3.06966	3.81459
gene-ENSMUSG00000046351	2.36027	1.91875	2.40495	2.31868	2.45226	2.29113	1.36103	1.88565	1.60293	1.77893	2.19139	2.59684	0.637176	0.719961
gene-ENSMUSG00000062082	37.0265	34.2373	38.875	47.6465	32.4234	45.6855	26.4069	22.7463	34.1967	25.969	28.515	44.6803	11.6055	12.9234
gene-ENSMUSG00000090215	0.860619	0.95779	0.872997	0.446391	0.330992	0.621878	0.26741	0.572872	1.31127	0.866814	0.306561	0.570975	0.174767	0.384033
gene-ENSMUSG00000090213	40.1224	40.2894	43.315	52.3817	51.2472	47.901	46.8226	54.5378	49.4966	54.0293	53.0277	52.6972	77.6	82.4535
gene-ENSMUSG00000039789	1.27048	1.33827	1.0372	1.5836	1.01948	1.3015	0.80404	0.71616	1.0487	0.879465	0.92019	1.18653	0.339412	0.477045
gene-ENSMUSG00000039781	0.818367	1.21883	1.12614	0.222867	0.467033	0.227953	0.828205	0.515313	0.830611	0.594361	0.937681	0.423787	1.02336	2.38155
gene-ENSMUSG00000096910	0.655701	0.825318	0.711995	0.725131	0.538205	0.478347	0.39678	0.505362	0.478491	0.582258	0.523391	0.378178	0.213113	0.152363
gene-ENSMUSG00000026814	5.54306	6.25583	6.27151	18.0032	15.597	16.449	18.6623	19.7406	14.7797	11.87	11.135	18.4704	13.6017	14.8143
gene-ENSMUSG00000026815	4.87728	5.22239	4.57047	8.06843	7.56791	9.84605	7.99833	12.0963	8.35716	6.0441	5.02607	7.75448	2.54886	2.69398
gene-ENSMUSG00000026817	2.03879	2.11876	1.81221	0.535839	0.508649	0.606636	1.21557	0.799258	0.855236	0.320068	0.670778	0.53868	3.09736	3.34394
gene-ENSMUSG00000026810	34.0406	37.7853	34.8609	66.1095	66.9336	65.6604	78.0206	44.5757	62.7157	58.2128	56.252	73.031	68.6039	69.4328
gene-ENSMUSG00000026811	6.38519	6.29438	6.26221	4.08827	3.99058	3.84763	4.96	3.29944	5.18485	4.33926	3.71804	4.40832	11.6323	12.5169
gene-ENSMUSG00000028417	1.32934	1.53556	1.20123	0.298132	0.825067	0.552639	0.447775	0.45592	0.888632	1.47565	0.773093	0.72241	0.622782	0.66557
gene-ENSMUSG00000028414	1.07825	0.946714	1.05289	1.37671	1.12721	1.24789	0.810991	0.570598	1.10297	1.04158	0.983035	1.05405	0.344975	0.292597
gene-ENSMUSG00000028410	58.4172	41.2953	42.9254	65.4485	61.2863	75.0585	44.0317	43.8083	50.0233	57.1028	51.9198	62.6455	22.7501	25.8512
gene-ENSMUSG00000042293	12.8943	12.6134	9.58479	17.3204	16.2275	12.8675	23.9144	10.4066	16.1042	11.3299	13.3044	17.1948	19.7419	21.2317
NewGene_1348	5.85411	6.07524	6.73928	8.98076	7.49047	8.42612	6.7882	11.2796	7.99356	9.9927	10.0501	11.8386	1.94445	2.46776
gene-ENSMUSG00000074361	0.952233	0.825217	0.714288	0.252484	0.316248	0.280557	0.348898	0.125561	0.336794	0.49999	0.451961	0.322845	1.20538	1.163
gene-ENSMUSG00000037295	9.30175	8.79024	8.33771	6.16217	4.9778	6.28735	10.197	7.2125	7.50399	5.43482	5.48326	7.15189	15.7161	20.3406
gene-ENSMUSG00000023345	3.86626	3.56897	3.92683	3.10726	2.69612	1.75019	3.22745	2.63762	2.62326	2.31847	1.74837	2.19773	6.06181	6.20094
gene-ENSMUSG00000020128	9.33542	9.24349	9.82069	8.25259	7.19801	8.28791	5.29375	5.43918	6.92185	6.51304	7.20183	7.69992	2.35031	3.21761
NewGene_3189	1.39694	1.49565	1.38733	0.535403	0.65756	0.656277	0.612054	0.40473	0.654541	0.410026	0.202325	0.138121	0.662065	0.580243
gene-ENSMUSG00000044244	0.466466	0.249956	0.496016	0.40101	0.249123	0.171037	0.364273	0.417949	0.390527	0.250237	0.140434	0.486592	0.575308	0.646391
gene-ENSMUSG00000027778	1.1287	1.50417	1.27616	1.5312	0.960027	1.26437	0.599174	0.9396	1.04043	1.1069	1.31651	1.1518	0.198696	0.372262
gene-ENSMUSG00000027776	0.215778	0.13649	0.27115	1.53077	1.26505	2.27912	0.369614	1.10161	0.973738	0.743136	1.17043	0.816423	0.075732	0.169914
gene-ENSMUSG00000027770	8.18223	7.03658	7.13138	6.31056	4.5403	5.46314	3.8535	3.09139	5.25007	4.77969	4.29472	4.50221	1.91807	2.03128
gene-ENSMUSG00000056612	82.0973	93.5248	87.4154	85.7705	122.353	93.2445	120.052	93.2894	112.027	104.461	96.8856	90.2106	173.897	144.723
gene-ENSMUSG00000047749	0.0772	0.23649	0.178311	0.00642	0.022094	0.051373	0.050055	0.090056	0.082352	0.090062	0.021796	0.039969	0.035732	0.046325
gene-ENSMUSG00000047747	1.64636	1.73283	1.94667	0.230379	0.362434	0.296842	0.653621	0.598924	0.497547	0.690513	0.50358	0.281479	0.849393	1.0761
NewGene_6635	0	0	0.055052	1.05087	0.781664	1.21543	0.491613	1.08349	0.869819	0.877928	0.485742	0.412961	0	0
gene-ENSMUSG00000016252	166.365	206.305	178.132	203.993	253.694	197.597	302.598	99.0978	236.63	170.312	161.553	160.199	491.745	417.253
gene-ENSMUSG00000016256	778.796	798.766	777.594	1302.51	1309.77	1284.99	1553.5	1473.25	1310.47	1292.41	1321.6	1462.63	1482.06	1581.78
gene-ENSMUSG00000003882	12.361	12.7254	12.1127	10.9017	8.10098	9.37631	9.94892	9.23518	11.7434	11.033	11.2436	12.4003	14.1671	15.78
gene-ENSMUSG00000045875	0.15124	0.10291	0.23369	1.15944	0.549898	0.818116	0.497993	0.428355	0.877277	0.563676	0.293374	1.13353	0.14138	0.26716
gene-ENSMUSG00000001627	18.664	17.1209	19.0827	34.9802	28.4352	34.1844	24.5267	22.1279	27.566	26.4885	25.4274	33.2786	16.5229	16.5406
NewGene_421	1.0288	0.949564	0.863714	1.20452	1.38872	1.16234	1.87735	0.528262	2.18966	1.2492	1.07345	1.03645	3.59694	2.883
gene-ENSMUSG00000051413	18.9788	19.1304	19.2183	19.5579	17.5612	18.2677	12.658	13.5338	16.4665	14.5182	12.7496	13.6892	6.95112	8.05638
gene-ENSMUSG00000022119	8.48836	9.16726	8.83804	7.84579	6.26135	7.53404	4.28236	4.46615	6.08444	5.1829	6.18503	6.25778	2.32867	2.38343
gene-ENSMUSG00000029368	113.029	35.5135	3.36684	4.60065	3.56319	4.21493	3.71571	4.4623	2.24666	2.90176	2.00702	2.22775	3.32578	5.75358
gene-ENSMUSG00000022114	1.74797	1.44008	1.26636	1.24972	0.855081	1.45896	0.816977	1.68005	1.46607	1.24991	0.901297	1.1634	1.20164	1.33223
NewGene_157	0.691297	1.64582	1.42596	1.45075	1.75189	0.933752	2.295	0.837612	1.95873	0.399882	0.159642	0.264381	2.12608	2.11363
gene-ENSMUSG00000025466	11.0081	11.038	10.8102	9.5451	9.03398	8.53449	14.9796	10.6962	10.7007	12.5662	13.3399	9.95614	18.5951	16.6614
gene-ENSMUSG00000028654	0.08441	0.076705	0	1.4234	0.740674	1.5199	0.329284	0.255281	0.327279	0.025409	0.270285	1.23572	0.01489	0.040988
gene-ENSMUSG00000028657	63.4573	58.419	60.856	99.5403	94.8858	97.6486	76.3636	109.054	82.1934	91.012	94.1394	100.413	27.5678	30.6535
gene-ENSMUSG00000039232	9.14646	8.8398	8.67755	17.4899	15.4014	17.7756	9.69244	11.9063	13.4127	12.333	13.1574	12.6023	1.61005	1.32621
gene-ENSMUSG00000039236	9.78479	8.66038	11.0063	30.1882	26.3623	31.3347	40.1014	47.2828	34.257	27.5665	30.0234	25.6592	17.7275	17.4286
gene-ENSMUSG00000028385	17.4488	17.7354	19.9883	9.87274	11.2483	9.45162	9.45579	12.001	12.3741	15.0409	13.5896	11.4265	10.8503	12.4272
gene-ENSMUSG00000028382	62.9321	55.7899	63.0025	30.686	25.5816	30.6366	17.79	23.21	28.416	27.296	27.6661	24.6944	10.7857	13.3157
gene-ENSMUSG00000028383	12.9021	12.4564	12.3222	11.1656	9.6125	10.4922	7.77176	11.079	11.5827	10.5818	10.6472	11.406	4.61297	4.87729
gene-ENSMUSG00000028381	17.6029	15.5399	17.1451	9.96203	8.70887	10.6887	6.10728	5.47969	9.16489	6.17697	6.138	6.80355	5.4581	6.5955
gene-ENSMUSG00000018752	5.51701	8.10562	5.69562	2.16381	1.19724	1.49934	4.35026	2.57569	3.28903	2.35412	1.38525	2.18291	11.3892	13.0832
gene-ENSMUSG00000018750	6.11504	6.0308	6.39876	3.436	3.57903	2.93925	2.96855	3.27651	3.72675	3.37314	3.57027	3.28352	2.07243	2.10921
gene-ENSMUSG00000039735	39.7912	37.9635	42.1016	29.6083	35.1154	28.229	14.3961	14.07	21.0995	14.6658	14.5108	16.3961	4.68434	6.71954
gene-ENSMUSG00000019809	11.4246	11.209	11.2138	12.2957	11.7401	13.7712	7.03004	11.9802	10.7775	10.7755	12.4263	10.9194	3.75948	4.92066
gene-ENSMUSG00000060126	2153.01	2243.97	2210.95	1223.66	1264.43	1262.14	1495	1267.82	1351.95	1674.86	1632.44	1379.53	2343.51	2347.3
gene-ENSMUSG00000024401	93.8883	89.9838	90.3334	260.852	243.34	267.031	133.863	153.68	140.591	85.1644	93.8953	178.029	46.2348	52.1254
gene-ENSMUSG00000024403	0.522775	0.496538	0.328738	0.640334	1.3679	1.46743	1.40604	1.1364	0.927265	0.894035	1.211	0.717847	0.917436	1.07706
gene-ENSMUSG00000024402	0.074404	0	0.088466	5.83955	6.57883	5.9215	1.97657	2.19706	2.64946	1.17863	1.47064	2.88612	0.112983	0
gene-ENSMUSG00000068457	6.98955	6.2775	6.94376	4.88553	3.25142	4.66108	2.02429	2.57666	3.78967	3.39612	3.90093	3.29029	0.890096	1.26805
NewGene_2032	0.839391	1.34065	0.949116	3.3554	2.60531	3.15336	2.62461	1.83943	3.02406	0.96441	1.21859	1.93883	0.465901	0.534721
NewGene_2031	1.12222	0.659602	0.310417	2.28834	2.34942	2.30618	1.32567	1.31764	1.01145	1.01154	1.41392	1.37279	0	0.03899
gene-ENSMUSG00000033083	2.29985	1.80711	2.04979	0.523056	0.431164	0.348467	0.589567	0.299706	0.568919	0.441951	0.507853	0.259348	1.09496	1.10668
gene-ENSMUSG00000027177	14.1693	12.8564	14.237	12.4622	9.69306	12.8735	7.21047	5.94299	9.92379	9.08533	7.97543	9.82367	3.245	4.06579
gene-ENSMUSG00000113902	24.6598	30.5732	29.3242	46.9291	58.8123	45.9123	44.0599	40.318	42.9154	51.7968	44.0081	38.9656	63.9274	45.5806
gene-ENSMUSG00000020232	9.82641	9.25645	9.64989	8.12133	11.5949	7.61494	13.7226	10.0163	9.882	10.0439	10.4247	11.4284	20.5918	21.8525
gene-ENSMUSG00000015745	51.4531	57.2167	49.8337	61.3312	68.8904	70.9721	103.783	90.5607	68.8378	72.2119	69.489	91.4956	133.915	142.765
gene-ENSMUSG00000032932	9.43196	8.45288	9.22143	11.7689	9.64023	11.237	5.61864	7.57704	9.41904	9.51144	7.87321	9.85248	3.01687	2.93827
gene-ENSMUSG00000030579	1019.71	1146.06	1083.62	863.425	1132.6	944.75	1287.48	956.636	1158.97	1371.37	1308.86	1167.42	3513.74	2877.52
gene-ENSMUSG00000063787	57.3689	53.5147	64.1963	111.575	112.826	108.189	138.624	80.551	101.336	98.648	89.4353	99.9477	86.1625	77.2513
gene-ENSMUSG00000030577	1.46467	2.16081	1.61615	1.50666	1.47313	1.36985	2.13167	3.08186	1.83949	1.63047	1.81218	1.15806	4.90071	5.25754
gene-ENSMUSG00000062783	0.198556	0.130486	0.206418	0.925079	0.653537	0.48884	0.491332	0.507284	0.688398	0.468394	0.735406	0.932728	0.097142	0.169472
gene-ENSMUSG00000031629	2.09821	1.24492	2.44839	0.905303	0.817219	1.36715	1.06228	1.33388	1.12011	1.39023	1.6043	1.31094	1.09778	1.75845
gene-ENSMUSG00000049764	1.63924	1.64575	1.51141	1.14027	1.15533	1.27685	0.785662	0.831991	0.911539	1.02662	1.14033	0.9301	0.573995	0.549306
gene-ENSMUSG00000049760	35.0565	40.6601	40.3137	31.0349	43.0352	27.9764	40.55	26.1597	39.3203	33.2924	31.1091	42.2673	95.7448	80.5461
gene-ENSMUSG00000034055	0.782227	1.14974	0.903985	0.663725	0.707782	0.758388	0.529633	0.484581	0.661006	0.714482	0.755479	0.848957	0.297552	0.34011
gene-ENSMUSG00000042826	16.8019	16.5895	19.3641	7.64304	5.75877	6.72384	6.53653	7.72607	9.53648	8.53155	7.1716	5.14198	3.35209	3.4014
gene-ENSMUSG00000029249	4.33166	4.48345	5.08221	4.66232	4.15546	4.88383	2.74686	2.8183	3.27171	3.89329	3.55747	3.50728	1.67752	1.49504
gene-ENSMUSG00000043445	10.1061	7.84133	8.88789	8.08329	7.65251	6.50185	11.5093	6.71998	8.73307	6.86667	6.2822	8.43535	13.6885	14.4405
gene-ENSMUSG00000038623	113.365	101.588	100.271	114.808	95.8116	115.115	65.5832	79.1665	89.6611	82.8254	87.6004	87.2106	39.8028	43.8605
NewGene_5876	2.25777	1.90848	2.24378	1.5634	1.57911	1.17468	0.970502	1.39034	1.26985	1.13526	1.49371	1.53843	0.5758	0.600469
gene-ENSMUSG00000069268	1.3812	1.60088	2.09791	2.27855	3.34625	2.1022	3.16004	3.66224	3.07552	2.7602	2.98563	1.43765	5.52928	4.23604
gene-ENSMUSG00000006360	22.8464	27.5838	23.0167	2.94271	1.35737	2.47239	7.6724	3.6491	4.24193	3.95447	3.24056	3.79887	433.39	337.335
gene-ENSMUSG00000058351	10.8947	10.5854	13.047	11.4288	14.4525	9.72106	12.5216	13.2762	11.5195	15.6122	15.8529	12.8688	30.6636	23.5747
gene-ENSMUSG00000045094	0.079131	0.093644	0.125182	0.200146	0.114389	0.21491	0.254339	0.294356	0.367194	0.330837	0.292177	0.559464	0.024217	0.026285
NewGene_1550	1.53612	2.05067	1.09926	6.39906	6.78597	6.78306	10.6533	5.38751	6.56049	10.897	8.76332	9.95717	2.09019	1.6074
NewGene_6011	0.057597	0	0	3.1	0.801265	1.89446	1.51433	0.502236	0.847646	1.50343	0.656286	1.53085	0.368696	0.382216
gene-ENSMUSG00000021629	32.5909	32.2985	33.9909	19.0066	16.3434	20.0554	16.2657	16.5704	19.0025	17.5	19.3086	16.535	9.11489	10.3406
gene-ENSMUSG00000021624	177.886	168.47	180.537	170.492	141.202	146.998	123.21	257.434	161.546	152.107	162.174	173.259	64.9322	78.7177
gene-ENSMUSG00000045322	3.80459	2.8732	3.24386	3.35257	1.72551	1.65978	1.95389	4.59082	2.27302	1.54377	1.97322	2.04409	0.483034	1.23066
gene-ENSMUSG00000045326	0.037081	0.045411	0.051083	0.220966	0.169115	0.267483	0.141441	0.23705	0.269004	0.252286	0.237414	0.251176	0.319415	0.197749
gene-ENSMUSG00000045328	0.738445	0.753397	0.986771	0.3954	0.259765	0.215968	0.173804	0.107994	0.162193	0.254634	0.166818	0.270653	0.19611	0.28607
gene-ENSMUSG00000040312	0.379943	0.241224	0.297157	0.317674	0.204378	0.200879	0.504013	0.263031	0.288843	0.333511	0.192397	0.346067	0.562236	0.693351
gene-ENSMUSG00000040314	0.343732	0.215921	0.161217	0	0	0.122204	0.109664	0	0.217481	1.03898	0.423189	0	1.49299	2.28678
gene-ENSMUSG00000020099	0.079067	0.097974	0.110943	0.273959	0.285709	0.160851	0.339259	0.175037	0.195329	0.309108	0.337072	0.608191	0.119468	0.193184
gene-ENSMUSG00000041957	0.288621	0	0	0.096821	0.024842	0	0.087129	0	0	0.236	0.090887	0.026346	1.60995	1.72671
gene-ENSMUSG00000041959	80.6543	94.9398	92.9735	70.7402	69.7225	71.2692	137.565	100.148	119.046	147.748	147.783	124.906	473.903	428.939
gene-ENSMUSG00000015932	187.732	179.561	183.297	121.708	106.953	119.684	96.8828	119.132	128.848	114.291	114.213	105.918	63.4225	72.2058
gene-ENSMUSG00000043832	286.539	271.03	281.959	238.086	220.874	251.117	199.443	256.439	312.482	286.838	302.443	207.597	98.1779	108.788
gene-ENSMUSG00000029551	15.7962	18.6411	17.7732	24.6187	25.2087	30.135	33.2532	13.5255	29.5011	20.0684	17.1172	24.2848	27.2223	29.2144
NewGene_6840	0.929664	1.17799	1.45654	2.94177	2.51834	2.00165	3.44289	2.22031	3.56551	4.79952	2.41669	2.98263	2.03468	2.41646
gene-ENSMUSG00000068115	0.484517	0.578732	0.550084	0.290999	0.308639	0.26919	0.352198	0.384976	0.304215	0.391505	0.233927	0.25917	0.129857	0.233639
gene-ENSMUSG00000067942	3.0467	3.42962	3.76888	5.32024	4.34326	5.67352	2.8445	2.09531	3.56158	3.08559	3.06411	4.9218	0.882253	1.25128
NewGene_326	0.017586	0	0.039186	5.18652	4.88077	5.35067	2.82487	2.69846	2.24821	2.00235	2.06904	5.45015	0.06105	0.031167
NewGene_320	0	0	0	1.71671	1.28108	1.3346	0.40785	0.473138	1.25093	0.394018	0.205517	1.15318	0	0
gene-ENSMUSG00000037742	5773.01	5593.09	5680.37	1430.53	1294.5	1452.42	1967.21	1664.12	1839.04	2145.32	2073.43	1935.55	4505.16	4963.67
gene-ENSMUSG00000037740	4.89789	5.43575	4.95548	4.61034	5.45318	4.38204	5.95551	3.94051	5.41073	5.15198	4.8341	4.50864	9.37429	9.21055
gene-ENSMUSG00000055963	1.19408	0.451993	0.604655	0.560122	0.574241	0.707983	1.00048	0.413899	0.550131	0.308065	0.119825	0.805079	0.167011	0.166446
gene-ENSMUSG00000064373	692.491	601.691	592.5	142.596	120.931	164.2	189.144	185.585	179.373	152.689	157.468	176.727	274.037	389.526
gene-ENSMUSG00000064370	1464.34	1275.5	1356.56	1010.99	983.675	1138.54	407.968	2060.48	791.12	1315.84	1984.17	1023.34	534.932	506.322
gene-ENSMUSG00000030774	44.9209	42.7565	44.9256	17.9068	18.4902	16.568	26.8005	23.2201	24.0292	25.0752	22.6473	22.365	21.0633	23.3484
NewGene_588	1.79296	1.54062	1.80382	0.995949	1.01361	0.730743	0.399423	1.02827	1.16991	0.715004	0.725794	0.838255	0.274007	0.645018
gene-ENSMUSG00000095362	7.7063	5.66918	7.90182	13.6332	6.30095	10.417	6.7441	8.47409	10.7056	6.22663	8.31938	10.5732	2.54696	2.99587
gene-ENSMUSG00000040943	2.19961	1.56171	1.70355	2.17795	2.34771	1.84084	1.33716	0.915335	1.37665	1.33929	1.17782	1.02246	1.10372	0.72728
gene-ENSMUSG00000022707	12.3225	11.0642	12.0841	12.5708	11.4629	12.7857	7.61432	8.56491	10.827	14.9267	15.7622	15.84	4.68347	5.47337
gene-ENSMUSG00000062232	8.29553	6.77494	6.98387	46.3116	43.6534	50.0368	28.0977	30.4844	38.2637	21.3482	15.0713	33.4699	2.47096	3.04171
gene-ENSMUSG00000029082	12.3947	12.9204	13.0851	66.3252	55.3277	62.4793	50.1234	58.3296	52.2741	57.3753	54.525	72.9558	7.774	8.71143
gene-ENSMUSG00000029084	11.8234	10.6477	11.6385	204.326	176.968	218.592	97.5107	103.754	132.397	83.2365	79.405	98.5114	2.4691	2.11732
gene-ENSMUSG00000102748	0.084704	0.44589	0.218013	2.14433	0.95085	1.47745	1.03808	0.507559	0.545912	0.01832	0	0.337579	0	0
gene-ENSMUSG00000041328	5.98315	5.68492	5.86706	6.12607	4.9459	5.79932	3.25485	3.63755	4.56918	3.95432	3.4254	3.99977	1.37784	2.17113
gene-ENSMUSG00000038351	0.403133	0.37533	0.327113	0.326481	0.350661	0.336216	0.535297	0.497463	0.421612	0.294415	0.389937	0.336276	0.620046	0.802264
gene-ENSMUSG00000062906	3.06012	3.14889	2.53257	1.86445	2.16751	2.20799	3.50209	2.04062	1.78915	1.55947	2.04225	2.87626	3.41025	3.95737
gene-ENSMUSG00000062901	10.5735	9.33856	9.20117	6.06948	4.82439	5.18453	4.30328	3.35378	5.38049	5.24595	4.60247	4.98845	2.45074	3.04151
gene-ENSMUSG00000025161	4.19502	2.91921	2.27989	13.6492	20.6646	10.8165	14.2149	16.5403	18.7647	13.6134	8.68997	18.3192	1.95433	2.94394
gene-ENSMUSG00000018654	40.4531	37.7157	39.1066	25.0753	24.046	26.8779	16.5006	20.5613	24.0182	18.695	18.5327	17.2943	7.90125	9.46197
gene-ENSMUSG00000025169	4.23099	5.09805	5.55952	3.79847	3.82779	2.91109	5.58653	7.06105	2.60567	5.37549	6.16675	4.26307	7.54015	8.07426
gene-ENSMUSG00000038976	30.9963	30.1271	26.693	16.9677	17.822	17.0391	19.7476	35.4287	19.8358	23.735	27.2411	21.748	31.8779	32.5318
gene-ENSMUSG00000032384	2.93934	2.84018	2.82363	4.2279	3.60876	3.16852	3.07597	3.31217	2.55217	2.73718	2.92197	2.61375	0.724099	1.00859
gene-ENSMUSG00000032386	4.9074	5.14041	5.51894	5.41716	4.33717	5.54232	4.65217	3.88504	5.04732	3.61303	3.32678	6.04081	1.8478	2.35467
gene-ENSMUSG00000032383	214.644	236.628	212.77	286.797	306.007	298.195	395.394	248.974	317.02	275.398	263.908	308.531	347.405	352.862
gene-ENSMUSG00000044433	0.070836	0.061149	0.026691	0	0	0	0.042265	0.025142	0.057164	0.061544	0.037614	0.072394	0.194152	0.245327
gene-ENSMUSG00000039001	350.723	456.57	420.46	170.057	277.739	145.624	233.54	129.392	193.169	227.835	213.33	163.559	1131.59	851.242
gene-ENSMUSG00000028028	1.66832	1.4963	1.87408	1.76479	1.66032	1.48789	1.09962	1.11016	0.92105	1.31189	0.76634	1.1653	0.647854	0.577593
gene-ENSMUSG00000035208	27.9236	22.302	27.26	32.4925	24.5156	29.0055	22.0553	37.3459	26.9903	24.4539	27.5659	27.2343	14.1693	15.9971
gene-ENSMUSG00000021423	178.232	169.991	168.329	101.919	93.5396	93.8328	102.299	135.235	111.242	123.767	122.337	100.726	106.764	114.772
gene-ENSMUSG00000096916	0.444224	0.172641	0.479876	0.3026	0.582283	0.529516	0.123533	0.179531	0.490411	0.426919	0.36759	0.335237	0.112668	0.177954
gene-ENSMUSG00000117789	4.33001	9.34211	12.5052	17.9638	6.25439	13.0344	18.315	8.43082	1.513	13.4223	11.2425	6.78826	4.46038	5.1871
gene-ENSMUSG00000039782	4.24958	3.3396	4.22636	4.3	3.15725	4.01795	1.67509	1.80954	3.0836	2.33554	2.50897	2.88812	1.02014	1.3087
gene-ENSMUSG00000035202	18.7208	15.455	12.2584	28.7552	22.0671	16.0745	21.927	7.40586	20.9445	31.5971	26.2017	14.5386	23.7616	28.6394
gene-ENSMUSG00000023861	80.9415	69.3695	70.483	89.772	103.819	114.967	87.2208	80.2771	99.0057	130.785	156.396	111.346	47.9791	58.4146
gene-ENSMUSG00000023868	0.568515	0.796814	0.568816	0.571234	0.47021	0.640368	0.388965	0.426336	0.326739	0.458556	0.421012	0.603	0.147018	0.208616
NewGene_3554	1.47409	1.32524	2.17329	0.855903	1.29093	1.50064	1.4201	0.931785	0.905727	1.24373	1.63547	0.978294	0.267034	0.593181
gene-ENSMUSG00000024614	20.9492	18.3516	20.4104	15.06	13.2255	15.2395	7.20831	9.02645	13.7922	12.594	13.1129	12.7063	5.22173	5.76496
gene-ENSMUSG00000024610	54.8392	55.767	53.1547	189.409	191.274	192.558	266.914	258.295	198.439	181.907	177.445	253.743	634.993	651.987
gene-ENSMUSG00000024781	323.655	313.845	329.647	122.645	103.912	95.2093	149.922	233.083	178.575	234.949	253.93	206.913	309.377	316.872
gene-ENSMUSG00000004070	125.26	125.022	128.041	71.4606	77.3366	68.5272	102.007	114.494	86.9898	102.445	109.883	86.6858	127.941	140.148
gene-ENSMUSG00000040848	17.6212	17.4356	18.8839	7.317	6.216	6.42591	7.8185	5.42181	7.44856	5.88227	5.61624	7.40075	14.4472	17.057
gene-ENSMUSG00000071415	532.369	611.187	576.179	310.798	382.793	288.18	399.927	397.184	356.411	492.269	474.075	374.63	843.256	750.681
gene-ENSMUSG00000048330	0.563593	0.253537	0.265553	0.176861	0.175307	0.185089	0.114704	0.147297	0.287446	0.088377	0.138226	0.090921	0.096739	0.065878
gene-ENSMUSG00000034248	5.95268	5.6927	6.38873	11.5238	10.4428	12.5418	8.22114	10.5771	8.34322	7.73325	7.72624	10.5869	2.268	2.47974
gene-ENSMUSG00000034245	0.52693	0.370199	0.379842	0.126525	0.190128	0.166018	0.202835	0.147353	0.22906	0.282494	0.121136	0.112599	0.350877	0.413481
gene-ENSMUSG00000073125	1.02048	1.08608	1.16061	0.749237	1.20436	0.75082	0.83897	0.497882	1.60414	0.751006	0.581129	1.13313	0.232728	0.402876
NewGene_4201	0.296522	0.099412	0.13426	0	0	0	0.585621	0.098497	0.252576	0.353685	0.115645	0.196494	0.424491	0.238435
gene-ENSMUSG00000028926	14.6368	13.4055	13.2203	12.5096	11.7123	12.9738	7.5514	9.60806	12.8105	9.61832	9.11952	9.38309	3.81739	4.66631
gene-ENSMUSG00000028927	0.574813	0.501686	0.546778	0.279462	0.354062	0.101732	0.208137	0.189773	0.159063	0.306254	0.222678	0.110331	2.90718	3.6443
gene-ENSMUSG00000038014	57.335	53.7251	55.6333	51.464	44.4405	49.8675	35.6347	67.12	47.9961	51.2598	56.4355	41.9025	18.2097	20.265
gene-ENSMUSG00000079317	77.9909	74.9487	75.9981	30.4504	27.6073	37.8146	27.6704	17.0849	34.9532	29.1224	28.9226	23.4144	11.3654	13.8599
gene-ENSMUSG00000000708	9.89452	9.85255	11.4753	14.5502	11.0396	14.8548	7.60782	7.25702	10.5686	8.72621	8.7988	10.7307	2.36285	2.64018
NewGene_6190	11.1582	10.134	12.6189	4.29482	13.0904	19.392	3.43825	3.32909	5.27743	7.01385	7.61964	14.7485	4.22557	4.04345
gene-ENSMUSG00000027784	0.091872	0.077404	0.092133	0.182904	0.240785	0.282847	0.108897	0.150148	0.088614	0.142953	0.078978	0.17898	0.037034	0.072534
NewGene_3611	0.282665	0.428733	0.342737	0.818238	0.793779	0.497698	0.551548	1.05736	0.519759	0.503773	0.194596	0.827407	0.202372	0.082249
NewGene_6220	3.27018	2.30491	2.68554	3.33585	2.24386	2.53442	5.23674	1.28599	2.88185	2.70434	2.35065	2.43905	1.322	0.723822
gene-ENSMUSG00000051029	0.594524	0.593119	0.870303	1.95495	1.90323	2.44183	1.71282	2.12917	1.79884	1.5631	0.963129	3.83075	1.46599	1.49959
gene-ENSMUSG00000041859	15.9121	13.9561	15.7846	7.75062	8.48609	8.60028	7.32662	7.39055	6.99462	8.02035	8.80023	7.02133	14.7975	16.6945
gene-ENSMUSG00000040105	3.99176	2.99785	2.739	4.14809	4.33545	3.60709	3.00224	3.48448	3.43963	2.78018	4.19794	4.25002	1.67011	1.48809
gene-ENSMUSG00000015016	3.04698	3.18137	2.51956	2.54689	2.4329	1.80116	4.02262	2.73197	3.38316	2.92688	2.35411	2.71326	4.67232	4.41944
gene-ENSMUSG00000047454	5.09672	4.70685	4.14927	10.205	9.03098	7.62041	3.73495	5.08622	6.00517	5.8807	5.99485	7.75626	2.93713	2.52481
gene-ENSMUSG00000047459	197.053	195.125	188.28	268.667	289.313	299.906	350.477	492.398	272.218	319.669	372.008	281.233	323.91	313.866
gene-ENSMUSG00000033207	0.360942	0.337419	0.423852	0	0.01263	0	0	0	0.063405	0	0	0.021317	1.10819	0.861009
gene-ENSMUSG00000030879	6.84349	6.77718	8.79601	7.18869	7.77968	6.96748	7.51452	6.68268	12.192	7.13913	8.12861	11.787	15.9478	12.4252
gene-ENSMUSG00000036620	16.5141	16.7784	15.9479	15.9861	15.3581	14.184	24.5605	15.4119	18.9408	19.6541	15.0361	22.1992	29.4097	32.6668
gene-ENSMUSG00000037286	7.52367	6.54714	7.51123	6.56679	5.29545	6.43926	4.33307	5.3198	5.50227	5.5915	5.65453	5.90224	2.06129	2.31893
gene-ENSMUSG00000037280	11.908	14.1841	13.511	18.6624	17.8362	16.8477	21.4245	13.8507	17.6589	15.1088	12.4053	19.899	19.8134	23.3832
gene-ENSMUSG00000066800	14.2027	16.4537	14.8743	5.10606	3.23521	3.69547	6.13024	0.563194	4.68362	5.77067	4.87604	4.68305	5.6647	6.47783
gene-ENSMUSG00000030105	52.2085	49.7113	51.2829	39.0946	34.7933	35.7311	30.2846	35.3894	36.4638	35.6586	38.3488	35.4826	18.8545	21.3237
gene-ENSMUSG00000030107	92.7172	90.4293	92.6011	171.422	154.146	181.918	126.465	119.886	153.397	97.9368	97.9818	126.703	75.3158	89.2843
gene-ENSMUSG00000030103	2.26573	2.12359	1.89732	2.87718	2.2698	2.28547	2.21017	3.28381	2.15116	2.04541	2.1268	2.63356	19.2658	18.3256
gene-ENSMUSG00000030109	6.54873	6.78978	7.39149	16.4873	18.9515	17.5146	23.5509	22.2431	25.4792	24.5407	27.7226	30.0106	9.76845	13.3928
gene-ENSMUSG00000030108	1.97885	1.70448	2.20478	6.79224	9.4349	7.72766	8.49608	4.85618	8.60323	8.07005	8.44979	8.56847	5.24813	4.96934
gene-ENSMUSG00000026434	24.8896	23.0328	22.6828	15.1192	13.5304	16.2374	10.6129	9.64419	13.6148	10.7966	10.9002	11.3441	7.26002	7.55972
gene-ENSMUSG00000026435	0.107957	0.097721	0.083855	0.299784	0.152136	0.304786	0.382493	0.211977	0.21361	0.246506	0.060416	0.368452	0.961892	0.895791
gene-ENSMUSG00000118504	8.43882	5.79577	8.97815	21.4101	18.3046	11.8379	20.9439	16.8005	15.9788	11.6061	9.6503	16.9296	2.34592	5.75551
gene-ENSMUSG00000039704	6.31492	5.44346	6.06708	2.948	3.03821	3.50317	2.08153	2.44568	3.13629	3.16122	2.78847	3.20549	1.63187	1.78384
gene-ENSMUSG00000022571	10.7325	11.4034	10.8725	7.45347	9.24506	7.91044	12.7562	8.63206	9.81322	8.17096	8.76018	9.52181	14.3242	18.3609
gene-ENSMUSG00000022574	2.19462	2.43771	2.19201	0.337377	0.756493	0.65039	1.39898	0.924646	1.33767	1.10328	0.835442	0.916484	1.92422	2.22673
gene-ENSMUSG00000015755	38.4318	34.7353	37.4889	27.7482	25.2014	26.7566	18.8347	32.4822	27.4182	27.5323	27.2123	25.2953	11.3629	13.6369
gene-ENSMUSG00000062006	524.227	607.938	563.341	324.784	339.331	326.446	419.393	240.501	395.544	456.334	429.431	369.299	1227	1063.74
gene-ENSMUSG00000031278	24.383	19.7564	22.315	22.767	21.2557	21.9719	12.5119	16.2691	18.546	19.4403	20.8774	19.8321	6.26098	6.7248
gene-ENSMUSG00000073002	8.49916	10.2635	11.797	4.07604	5.70547	5.76105	14.2702	4.0352	9.16744	8.27547	5.41964	5.84888	13.7947	16.8074
gene-ENSMUSG00000045625	4.69066	5.31801	4.70091	2.36211	2.43247	1.92058	2.19355	2.19964	1.74213	1.82574	0.943375	1.80307	2.80504	2.70253
gene-ENSMUSG00000034731	3.09148	2.60845	3.19602	2.59726	2.2885	3.04464	1.05878	1.29092	1.89293	1.10737	1.06006	1.75739	0.373038	0.534554
gene-ENSMUSG00000042167	63.0186	52.2051	60.7122	39.6645	31.6204	40.2919	27.2278	33.8824	33.7178	38.5663	40.8138	34.8841	14.0077	15.592
gene-ENSMUSG00000028497	35.0068	31.641	34.8975	6.61143	4.40142	4.44124	7.18163	7.51185	6.98088	9.7584	9.32258	7.04984	9.77093	11.0518
gene-ENSMUSG00000028494	248.777	244.882	244.54	456.374	424.593	440.407	716.883	632.647	639.743	674.261	677.444	789.471	533.206	604.515
gene-ENSMUSG00000028495	1427.12	1440.99	1453.66	696.761	780.505	734.115	1094.61	1069.55	888.966	1181.47	1194.09	951.095	1371.58	1498.41
gene-ENSMUSG00000029177	13.5978	11.0142	11.4125	3.14544	3.38983	3.92715	3.81909	1.8671	2.71763	2.16834	3.1637	2.2231	16.9823	13.965
gene-ENSMUSG00000117621	6.40759	4.85471	5.7259	6.13088	7.08775	6.52208	4.61999	4.66327	7.35301	4.94074	5.59061	4.41974	12.7948	8.21919
gene-ENSMUSG00000032194	1.67207	1.41028	2.09748	0.65433	0.589856	0.40876	0.529194	0.599199	0.740136	1.17397	0.688275	0.544798	1.49599	1.10398
gene-ENSMUSG00000048911	3.46383	2.12499	2.62423	5.38762	4.72052	2.73077	2.4324	3.44184	3.13343	4.1723	3.03727	5.6222	0.270294	0.397154
gene-ENSMUSG00000032193	5.96489	6.7424	6.79585	3.53759	3.52192	2.40788	3.46292	3.21628	3.43432	2.30522	2.16239	2.14574	6.28879	6.6009
NewGene_2634	3.14432	2.659	3.03447	1.33806	0.723771	1.07851	1.56319	0.845261	1.78712	1.43527	1.13706	1.13463	3.17745	4.18401
gene-ENSMUSG00000024791	4.91554	4.49737	4.0011	2.26007	2.67059	2.30943	2.11035	0.755616	2.1175	1.56666	1.11503	1.72707	4.03125	3.54056
gene-ENSMUSG00000024790	5.38962	4.48257	4.77865	7.59861	7.39553	8.49963	7.7959	7.58869	7.36159	6.43671	6.01625	7.51677	8.71263	9.2054
gene-ENSMUSG00000024795	1.06213	1.52219	1.4826	0.38226	0.242229	0.603395	0.103887	0.68759	0.178725	0.488532	0.4932	0.372348	0.11824	0.247087
gene-ENSMUSG00000024799	6.08287	5.94064	6.0415	4.13934	2.61436	4.18428	3.95232	1.82888	4.19682	2.39593	2.29662	3.45234	8.48702	7.78783
gene-ENSMUSG00000027447	786.439	768.815	746.277	1245.84	1265.53	1376.13	1458.62	837.658	1370.77	1029.21	962.26	1283.35	2494.72	2427.89
gene-ENSMUSG00000024866	0.819354	0.469368	0.552714	0.564841	0.403844	0.299741	0.521907	0.408533	0.645166	0.377281	0.053137	0.409617	0.723361	0.890035
gene-ENSMUSG00000026798	1.69519	2.41857	2.2004	2.49801	3.14599	3.82663	3.0886	3.13727	3.23964	3.15393	2.818	3.74629	3.93968	4.26428
gene-ENSMUSG00000030842	142.368	153.282	140.068	104.92	108.576	115.329	132.829	107.261	124.946	100.679	107.883	101.921	247.218	267.554
gene-ENSMUSG00000030844	143.429	149.053	147.815	40.6048	44.2845	40.4209	67.6605	57.2646	56.2647	76.0087	77.1623	51.0807	180.108	176.52
gene-ENSMUSG00000026796	15.212	16.0778	16.5553	18.0224	16.4446	16.5656	24.3751	12.3537	17.5038	15.0242	14.0491	20.1626	106.64	105.644
gene-ENSMUSG00000060098	3.71563	4.0273	4.55532	3.27478	3.11902	3.72233	5.01538	3.23409	4.99007	3.32116	2.98938	4.11207	6.19478	6.88176
gene-ENSMUSG00000060090	40.6779	33.2312	40.0963	21.5013	15.9211	24.0925	8.63616	11.873	18.3783	16.6502	15.791	15.5911	4.32758	5.45496
gene-ENSMUSG00000000982	309.225	313.203	339.355	1251.15	1414.5	1482.17	623.414	958.165	687.577	499.933	549.919	772.741	180.94	176.055
gene-ENSMUSG00000000983	1.16349	0.652843	0.733474	5.5077	6.55173	5.89612	5.66435	5.69985	4.63215	4.51474	5.22578	3.85618	0.586844	0.401514
gene-ENSMUSG00000004609	8.65126	8.2471	7.42384	5.35256	4.59582	4.62577	3.21216	4.41398	4.02533	5.0949	5.3969	3.92854	0.821087	1.10643
gene-ENSMUSG00000003955	22.6517	23.153	24.2795	50.859	42.414	47.9923	52.5936	29.1115	42.2341	47.2963	40.5686	55.3017	35.9582	35.2796
gene-ENSMUSG00000047126	127.665	107.898	122.039	65.7366	58.9751	65.5064	46.7648	57.6185	67.5262	66.0425	91.4078	61.2597	29.8212	35.1643
gene-ENSMUSG00000022962	16.103	16.2123	15.6877	8.52326	10.7287	8.8339	9.83394	8.33756	11.9207	13.2948	9.10775	10.8409	15.8329	17.1245
gene-ENSMUSG00000026429	3.99954	4.56588	3.69971	3.567	1.70407	3.10786	2.77942	1.34537	2.17434	2.95978	2.91661	2.51968	3.32947	3.48538
gene-ENSMUSG00000003379	0.235514	0.358524	0.310397	0.37188	0.501056	0.803714	0.480398	0.708614	0.647217	0.301115	0.649974	0.471965	0.696116	0.802785
gene-ENSMUSG00000063015	183.234	162.313	164.823	102.749	90.8136	102.803	68.3249	75.9734	111.519	112.094	111.039	94.9382	47.6889	50.8953
gene-ENSMUSG00000063019	17.2472	21.9745	17.9302	33.0062	32.5996	35.5195	45.4945	19.9566	32.7983	26	21.8123	31.1638	33.6899	37.5919
gene-ENSMUSG00000006476	2.56956	2.0738	2.85868	1.73353	1.83977	1.71508	2.22435	1.74048	1.86281	1.8427	2.08566	1.98317	3.40309	3.47398
gene-ENSMUSG00000053950	5.05814	5.53662	5.83421	3.63373	2.66235	3.47545	2.53995	2.33751	2.91065	2.83702	2.63041	2.92935	2.22602	2.03394
NewGene_5945	2.52212	2.61208	2.36228	1.61461	1.10496	1.84139	0.658838	1.13522	1.75421	0.866086	2.08002	1.50833	0.668489	1.02812
gene-ENSMUSG00000030946	5.67526	5.07933	4.1243	2.42347	4.26659	3.34016	4.65231	5.30202	3.95115	4.57273	5.36528	4.86143	9.20575	8.33647
gene-ENSMUSG00000078853	59.7228	58.9264	62.9849	254.371	195.454	238.375	194.593	141.668	168.822	146.629	124.046	331.4	36.9579	39.2391
gene-ENSMUSG00000079104	6.53479	6.7815	7.09222	9.23228	8.29363	7.5216	6.31233	3.79106	5.61852	5.41413	5.46945	7.21978	2.80727	3.281
gene-ENSMUSG00000050549	9.76559	9.38177	10.7828	24.3593	21.5279	26.1311	14.6573	16.8018	19.8885	16.0705	17.0328	15.7239	13.945	14.8048
gene-ENSMUSG00000041153	10.75	10.7621	11.5429	20.5028	14.5626	18.0374	7.89569	8.75883	10.638	9.8219	10.1613	14.1057	4.75695	5.49785
gene-ENSMUSG00000051495	24.1158	25.63	24.8278	12.2099	11.3011	10.0708	10.8374	10.7015	13.0737	15.3111	16.0472	12.7995	18.7752	19.3242
gene-ENSMUSG00000040738	5.68487	4.76281	5.40763	5.77125	5.9088	6.29308	5.71797	4.08041	4.46183	5.07384	5.58936	4.97	2.26251	2.49329
gene-ENSMUSG00000067274	1742.64	1754.63	1712.7	1203.49	1215.15	1312.34	1813.38	1057.61	1524.15	1278.07	1244.77	1417.81	2047.89	2214.33
gene-ENSMUSG00000015222	0	0.013886	0	0.015169	0	0	0	0	0	0	0	0	0.560367	0.520299
gene-ENSMUSG00000052144	19.6347	18.7624	24.2099	33.9028	26.4245	30.429	15.0443	22.2007	20.0302	19.2754	17.7266	25.9034	6.46928	6.83997
gene-ENSMUSG00000052146	502.275	541.387	826.455	512.927	352.895	539.214	497.08	603.115	406.857	398.913	640.933	562.441	1573.15	1460.29
gene-ENSMUSG00000061360	27.0445	27.9352	24.9835	30.1617	24.4161	33.6819	42.2971	17.5578	32.1131	22.2052	24.1358	29.9465	40.3747	47.1812
gene-ENSMUSG00000036181	71.2306	69.2431	73.1973	35.7368	32.8271	34.9877	48.6947	30.0963	43.9922	35.4021	32.4808	34.3242	95.7501	105.649
gene-ENSMUSG00000039987	7.86903	8.15131	7.28654	4.91113	4.39817	5.02386	2.95794	2.48798	4.11078	3.19869	3.62228	3.4683	1.25095	1.53404
gene-ENSMUSG00000039985	5.69612	5.632	4.70672	3.73675	2.84223	2.52743	1.69664	2.80101	2.59713	3.04468	2.30596	2.43176	2.00963	2.10185
gene-ENSMUSG00000039988	15.2967	13.7394	14.3617	14.9408	13.0377	14.0915	10.7914	8.73466	13.5092	10.2963	9.76378	11.7347	5.55557	5.77004
gene-ENSMUSG00000037857	8.36454	8.26094	9.11887	8.57784	7.72384	8.73275	5.02823	5.16854	7.85974	5.76357	6.22148	6.54061	2.70929	2.78672
gene-ENSMUSG00000037855	0.399185	0.342466	0.240778	0.137334	0.176254	0.095434	0.053909	0.24387	0.107585	0.270619	0.136374	0.123535	0.078867	0.071017
gene-ENSMUSG00000037852	0.575314	0.490339	0.443572	1.21813	0.901228	1.17502	0.824664	0.603492	0.854062	0.198277	0.769926	0.801339	0.332434	0.500697
NewGene_299	0.332267	0.459154	0.637877	0.850733	0.846767	1.09465	0.336513	0.30835	0.553388	0.663591	0.885999	0.341551	0.178896	0.173244
gene-ENSMUSG00000036452	6.10607	6.13639	7.24998	2.5244	3.14526	2.74179	3.02842	4.2758	3.2167	2.65339	3.39221	2.04629	0.709832	1.12399
gene-ENSMUSG00000036459	2.38077	3.22882	2.70667	0.74344	0.511111	0.559806	0.691438	0.519086	0.958224	0.946761	0.524859	0.761874	5.69544	4.43095
gene-ENSMUSG00000021458	21.0992	18.8318	10.405	8.2483	11.8061	6.72209	12.0866	7.42062	13.4611	10.8794	16.1201	9.61811	28.8884	33.4023
gene-ENSMUSG00000050954	0.235546	0.33714	0.344454	0.538035	0.190295	0.453383	0.227511	0.53622	0.621196	0.352274	0.24189	0.361071	0.032248	0.134166
gene-ENSMUSG00000050957	6.39255	5.5822	4.74159	18.1563	22.1026	14.8693	18.3809	14.7952	15.1138	19.3835	15.6791	22.6066	18.2884	20.4472
gene-ENSMUSG00000050953	1.70529	1.83858	2.21408	15.5664	17.7117	19.1053	7.5639	7.66345	11.6972	7.84346	6.46501	8.32732	0.432242	0.312672
gene-ENSMUSG00000117975	1.68165	1.45058	1.6685	3.58224	2.93929	3.34368	3.38	2.00967	2.04208	1.46653	1.88711	2.9233	1.35359	1.56262
gene-ENSMUSG00000021453	10.3272	9.2259	10.6501	8.21769	8.82764	7.81647	19.0787	10.9995	10.4545	10.7702	10.9949	17.2784	31.0657	25.7872
gene-ENSMUSG00000037325	3.08132	2.75835	3.00464	1.79263	1.54021	1.30289	1.3757	2.05654	1.939	2.68834	3.09422	1.57584	0.892738	1.16286
gene-ENSMUSG00000037326	2.32749	2.51566	2.20031	1.31054	1.12092	1.28011	1.62955	1.83696	1.42273	2.20481	1.70699	1.73061	2.314	2.19714
gene-ENSMUSG00000037321	24.0564	26.1944	28.4834	139.053	113.64	122.36	124.878	92.1596	111.64	88.3008	82.1934	138.509	37.9716	39.9915
gene-ENSMUSG00000026228	0.057702	0.167542	0.17833	0.571471	0.463008	0.564682	0.470125	0.59723	0.435745	0.349985	0.47821	0.503061	0.284219	0.278699
gene-ENSMUSG00000031197	41.0756	36.8097	41.6553	39.788	31.7849	38.4794	19.4167	22.0954	35.2164	30.557	31.5822	30.8227	11.0183	10.9371
gene-ENSMUSG00000021365	2.31266	1.84434	1.99244	0.789991	0.936186	0.868336	0.741577	0.897889	1.2791	1.71747	1.67787	1.22361	0.713731	0.803037
gene-ENSMUSG00000064284	4.9665	4.98442	6.27994	8.30761	10.6809	9.76276	12.9987	4.91695	10.9866	7.93585	5.83814	8.52719	9.98184	10.9126
gene-ENSMUSG00000064280	0.066121	0	0.023879	0.368208	0.859964	1.27024	0.246013	0.62064	0.170526	0.248531	0.054713	0.433163	0.012306	0
gene-ENSMUSG00000064289	74.0854	65.9007	69.3609	112.202	90.6866	122.084	36.1057	76.1344	70.4027	67.6527	82.5521	74.6024	21.4679	23.2687
gene-ENSMUSG00000030314	13.4452	12.8533	10.2513	7.20611	6.61985	6.48015	10.9023	8.13742	8.40713	9.33174	8.28104	7.69512	12.7164	17.977
gene-ENSMUSG00000030315	4.81522	4.75539	4.97439	0.803867	1.71576	2.09897	1.62043	0.544064	2.33192	1.84845	2.35877	2.07685	1.86489	2.62849
gene-ENSMUSG00000072568	1.8076	2.14453	1.54702	0.650306	0.423645	0.468919	0.57428	0.793782	1.06127	0.85566	1.00025	0.570605	1.24096	0.921931
gene-ENSMUSG00000046546	6.41962	7.794	6.95812	3.33524	3.53247	2.96805	3.40246	1.60438	3.17829	2.62479	2.08746	2.23003	1.50707	1.40616
gene-ENSMUSG00000042644	0.944478	1.12977	0.829212	0.232258	0.470378	0.3457	0.482785	0.547707	0.439068	0.651009	0.468695	0.326895	0.927834	1.09059
gene-ENSMUSG00000042641	0.06839	0	0.12874	1.16698	0.895252	1.56624	0.578662	0.235388	0.548619	0.169201	0	0.517693	0.02393	0
gene-ENSMUSG00000048498	54.1871	53.5931	53.4084	123.775	131.998	132.797	65.9701	98.6997	99.6141	65.1037	66.3962	76.2174	6.59708	7.18923
gene-ENSMUSG00000048495	6.58914	5.06568	6.44058	9.48662	7.58315	11.1032	5.07208	5.49991	7.74716	7.86344	8.48022	9.02157	2.55144	3.0806
gene-ENSMUSG00000048490	1.94219	1.7912	1.97799	2.14332	1.44981	1.72827	1.15421	0.987721	1.42725	1.21845	1.54268	1.11538	0.390648	0.469736
gene-ENSMUSG00000035365	0.379028	0.600743	0.553427	0.413518	0.158683	0.295632	0.128011	0.179729	0.246697	0.318416	0.192604	0.103979	0.094959	0.120048
gene-ENSMUSG00000026915	0.190262	0.094686	0.172887	0.179722	0.187992	0.123974	0.084024	0.131701	0.206877	0.153081	0.165446	0.159946	0.041529	0.058231
gene-ENSMUSG00000028518	0.465121	0.246714	0.318521	0.254137	0.126089	0.142627	0.107053	0.087901	0.090404	0.183839	0.123178	0.126496	0.047667	0.056322
gene-ENSMUSG00000028517	0.582784	0.509822	0.660524	4.44692	2.86174	2.79328	1.77484	2.49578	2.9285	2.9169	2.54933	4.994	0.622354	0.644029
gene-ENSMUSG00000034947	110.685	101.06	112.704	106.068	94.5888	96.2039	116.524	128.806	109.185	100.775	101.18	104.32	161.003	174.261
gene-ENSMUSG00000042390	4.09281	4.40037	3.84878	3.6507	3.23059	3.3481	2.35045	4.52343	3.30927	4.08263	3.89184	3.30964	1.44897	1.70315
gene-ENSMUSG00000042396	77.5408	69.0376	71.3839	72.4502	60.8725	82.4057	41.2141	42.2604	65.7909	54.0351	54.9347	51.0557	24.4186	29.8067
gene-ENSMUSG00000068823	169.66	148.055	160.921	140.517	113.008	124.112	85.2047	104.613	125.167	133.416	130.526	125.142	54.4105	62.4949
gene-ENSMUSG00000044948	1.01861	0.816808	1.11861	0.475084	0.558074	0.548801	0.383041	0.40561	0.459007	0.444361	0.594215	0.375629	0.25678	0.220035
gene-ENSMUSG00000079470	0.667886	0.896531	1.02564	0.264543	0.379257	0.345298	0.204949	0.3432	0.318459	0.378527	0.316844	0.162474	0.240098	0.177451
gene-ENSMUSG00000027630	9.98713	8.9725	9.68308	6.6522	6.37339	6.46537	5.55999	5.27437	6.39333	6.49631	6.03419	5.77716	3.5602	3.84356
gene-ENSMUSG00000020176	0.235415	0.332414	0.250131	0.102196	0.088768	0.085931	0	0.056971	0.179752	0.089976	0.388681	0.043401	0	0.074003
gene-ENSMUSG00000020170	3.27484	3.2226	3.47109	4.66044	3.4708	3.59788	2.72771	2.70863	3.79052	2.53781	2.94211	3.13684	1.2179	1.59699
gene-ENSMUSG00000040537	0.139207	0.154535	0.15763	0.031255	0.026079	0	0.021756	0.042588	0.010591	0.012465	0.018387	0.024567	0.046238	0.043858
gene-ENSMUSG00000024664	0.730772	0.815336	0.857368	0.838905	0.288185	0.316949	0.988248	0.534526	1.34924	1.1887	0.938427	0.986707	1.15409	1.13763
NewGene_7374	0.031219	0.134722	0.051333	1.06471	1.34929	0.978311	0.987855	0.488057	1.93855	1.15737	0.256614	0.428931	0.038275	0.071766
gene-ENSMUSG00000024667	3.40387	3.01554	3.37545	8.28493	7.01151	8.92878	7.48293	5.63796	10.7353	6.23161	4.99323	6.6593	3.94444	3.67136
gene-ENSMUSG00000024660	9.51751	9.21559	9.66555	5.06094	6.2994	4.85507	7.68371	7.79494	6.13283	7.00583	6.36216	6.58205	8.4219	10.7597
gene-ENSMUSG00000043257	3.61542	4.21779	4.1961	5.61007	5.98005	7.03898	5.5077	2.69602	5.56886	3.54418	2.63387	6.16136	2.7366	2.62561
gene-ENSMUSG00000046027	44.4051	43.7723	46.5152	43.5759	46.7472	49.1091	43.003	40.445	50.5896	38.5162	35.9297	43.7746	13.5634	15.899
gene-ENSMUSG00000014158	1.38509	1.07215	1.39036	0.646671	0.439002	0.482118	1.1073	0.364777	0.882308	0.705627	1.29483	0.683857	0.72705	1.14954
gene-ENSMUSG00000017716	17.5362	17.6918	16.9445	5.58619	6.02812	4.68226	5.00728	4.03242	4.18816	6.49774	7.38577	4.03362	13.6574	18.009
gene-ENSMUSG00000017713	2.93514	2.89079	3.57746	6.5929	6.1615	6.1674	6.60366	2.32984	4.62557	1.90849	1.13363	3.91409	1.21561	2.79056
gene-ENSMUSG00000002014	160.569	163.823	169.484	117.168	135.988	126.205	151.323	106.94	147.775	131.189	128.694	137.203	288.952	291.685
gene-ENSMUSG00000095677	82.8829	84.4034	81.5539	141.847	151.241	174.508	158.693	144.389	144.792	133.528	122.452	133.926	71.509	77.4343
NewGene_4192	2.33463	1.87247	1.66109	6.02384	5.3629	3.76605	5.17728	6.67676	4.80231	6.77642	5.68955	5.92656	1.50241	1.30851
NewGene_4193	0.708006	0.685524	0.927661	0.381793	0.383696	0.270803	0.167723	0.288467	0.431419	0.250615	0.172257	0.282589	0.223202	0.282657
gene-ENSMUSG00000054072	7.36146	5.14962	6.70193	107.992	61.056	80.1587	29.0411	47.511	41.649	39.1763	39.3454	110.337	3.33888	4.43972
gene-ENSMUSG00000046203	0	0	0	0.876989	1.67904	1.53096	0.292062	0.109141	0.775259	0.491648	0.085134	0.776257	0	0
gene-ENSMUSG00000001095	1.14291	1.37251	1.01125	0.66632	0.357849	0.568159	1.27973	1.00418	1.10361	0.992221	1.32677	0.774302	1.07561	1.08691
gene-ENSMUSG00000046201	7.53979	7.13903	8.66293	6.08479	5.56761	5.89797	3.9967	5.00619	5.13499	5.49946	5.07	5.74183	2.37848	3.34053
gene-ENSMUSG00000009248	5.2554	6.00893	5.2877	2.69631	3.02575	3.26984	2.67691	2.84588	3.49398	3.20761	3.07268	1.87638	2.42236	2.71725
gene-ENSMUSG00000051518	29.5553	28.2341	27.4049	43.5862	45.5306	49.6788	62.5743	36.7794	50.9873	42.2251	37.8033	47.4067	50.9886	48.5916
gene-ENSMUSG00000031429	31.6626	29.2952	31.4877	61.9666	59.4954	64.0181	46.4081	44.2248	53.7337	50.0526	46.8885	57.1874	23.077	25.2041
gene-ENSMUSG00000051517	4.81507	5.20115	2.64928	1.37569	1.52709	1.80095	1.69158	0.715851	1.63758	1.77438	1.78536	1.25852	2.12982	3.09854
gene-ENSMUSG00000029009	11.386	12.8888	14.1803	13.1785	13.1586	26.1279	19.374	11.6465	17.1431	19.0863	10.5421	2.019	18.3452	12.4431
gene-ENSMUSG00000029003	5.32686	6.13164	4.73454	12.5376	12.6289	10.4029	13.5847	11.5008	10.6693	9.58624	11.6422	10.6682	8.72174	7.62567
gene-ENSMUSG00000029007	9.55128	10.4946	9.75957	19.6324	19.4346	18.3683	20.1352	15.4663	17.8513	15.2042	15.0481	18.3064	10.0177	11.3147
gene-ENSMUSG00000029004	2.8057	2.2251	3.21186	2.28698	1.78908	1.97783	1.13846	2.67069	1.77029	1.64495	2.17691	2.04739	0.788251	0.824773
gene-ENSMUSG00000054920	41.4431	38.3643	41.2254	25.6951	23.7717	23.3133	17.4771	16.6424	26.1725	23.8381	26.9443	20.8148	12.1548	14.2428
gene-ENSMUSG00000028751	0	0.182823	0.133251	0.321816	1.13968	0.259287	0.474278	0.822141	0.49282	1.34815	0.434027	0.680214	1.60487	2.78999
gene-ENSMUSG00000028756	13.7405	15.0247	14.9323	8.94399	7.32643	8.68487	11.1838	8.61646	11.3912	9.54217	9.08629	10.4071	14.335	16.3684
gene-ENSMUSG00000090164	6.16906	4.35742	5.68369	16.395	17.4082	19.6115	12.5922	11.1485	16.5712	6.29791	6.66647	7.64089	1.95656	2.55718
gene-ENSMUSG00000032307	21.987	20.9394	23.7922	14.9437	13.803	15.6104	9.87128	9.59353	15.625	14.8428	14.5204	14.0237	7.0253	8.52241
gene-ENSMUSG00000017830	46.8715	47.4978	45.3834	75.501	74.448	67.5313	75.5982	73.4086	71.8386	65.6724	61.5873	73.3183	64.0914	67.6886
gene-ENSMUSG00000017831	56.3236	49.2986	53.7056	63.2735	43.5539	51.5523	27.9349	29.9074	46.8171	41.0709	50.5999	49.5249	14.3051	15.8383
gene-ENSMUSG00000061755	1.48514	1.34892	1.53577	1.23622	1.04539	0.936781	0.529166	0.904888	0.7855	1.09815	0.758779	1.05411	0.399041	0.463071
gene-ENSMUSG00000053007	2.65899	2.59339	2.58524	6.07171	4.71839	5.58612	3.2729	4.20184	4.16322	3.49865	3.03543	4.44858	1.88868	2.53579
gene-ENSMUSG00000053004	0.088021	0.082565	0.0857	0.259016	0.26659	0.269956	0.201984	0.126053	0.187992	0.082572	0.113004	0.237234	0	0.060455
gene-ENSMUSG00000019966	0.144848	0.19311	0.158732	0.170693	0.200758	0.186282	0.195436	0.202974	0.087455	0.148968	0.290594	0.247963	0.345106	0.323374
gene-ENSMUSG00000019960	10.4355	10.7565	11.0071	7.95816	7.12193	8.09054	5.16376	4.74899	9.7521	9.92183	9.9571	8.21613	4.77218	4.77165
gene-ENSMUSG00000013236	1.6484	1.70023	1.34396	0.561454	0.359177	0.418621	0.599477	0.498695	0.697014	0.709995	0.433629	0.274005	2.03198	2.84184
gene-ENSMUSG00000020372	1163.91	1114.5	1106.06	581.805	592.542	679.97	892.924	507.928	787.563	678.803	642.59	711.056	1380.09	1482.95
gene-ENSMUSG00000020377	1.65476	1.50398	1.51578	0.535395	0.840168	0.579935	0.997475	1.42191	0.798876	1.18207	1.84804	1.42861	4.52554	4.59776
gene-ENSMUSG00000064138	12.1821	10.9506	11.9065	8.71977	7.74056	9.03426	6.83439	5.30626	8.65456	6.18604	6.06854	8.34108	3.8267	3.96083
gene-ENSMUSG00000032872	67.5088	59.3089	62.4711	69.6834	58.4158	76.5187	59.9922	57.1709	69.5611	59.2401	62.4996	59.1793	23.5054	26.0878
gene-ENSMUSG00000020994	11.2182	10.6563	10.4347	10.9311	9.18951	11.9338	7.30197	7.55372	9.77469	7.87209	8.66141	7.95911	2.96852	3.18194
gene-ENSMUSG00000030431	0.51623	0.585484	0.457029	0.091241	0.057094	0.123703	0.381332	0	0.126787	0.156765	0.294728	0.159746	1.37898	1.539
gene-ENSMUSG00000030433	0.036258	0	0.044502	0	0.019285	0	0	0	0	0.086594	0.020711	0	0.023314	0.140404
gene-ENSMUSG00000030432	491.206	582.391	541.116	258.521	366.047	262.656	442.218	436.665	326.448	524.954	507.876	369.199	1023.63	972.835
gene-ENSMUSG00000003573	3.82769	4.15216	3.26746	5.23747	4.67507	3.46261	5.40326	4.70557	5.03854	5.23534	4.25382	5.44167	11.5083	12.3794
gene-ENSMUSG00000027342	282.569	269.604	288.303	210.944	181.978	205.092	206.855	194.687	233.324	269.647	278.954	281.599	366.893	408.916
gene-ENSMUSG00000027347	9.34742	8.1523	8.75004	10.3022	8.44784	9.78762	4.22645	5.60602	6.76002	5.04119	5.04804	5.18581	1.20395	1.22377
gene-ENSMUSG00000027346	16.2032	14.2514	14.8907	10.8573	7.50816	10.2492	6.61833	6.51794	8.82055	9.59011	10.5911	7.9581	3.02472	3.1144
gene-ENSMUSG00000019039	6.6196	6.88157	7.04947	8.20923	8.07357	8.59248	9.0703	6.1435	8.65199	6.80905	6.7759	9.34127	11.7237	14.0396
gene-ENSMUSG00000073434	0.440651	0.285825	0.206853	0.285091	0.047162	0.404998	0.127516	0.037438	0.340733	0.12446	0.054662	0.071356	1.10913	0.287461
gene-ENSMUSG00000073435	4.39006	2.10255	6.48389	0.625959	0.292363	0.403981	0.551898	0.38712	0.771016	0.338428	1.29023	0.918244	8.86649	7.00563
gene-ENSMUSG00000060935	3.51189	2.91681	2.99195	3.02453	2.33934	2.7127	1.81063	1.21302	2.65533	2.37651	2.13785	2.33938	0.549177	0.599718
gene-ENSMUSG00000003526	0.618983	0.737345	0.240764	0.269819	0.506117	0.213504	0.835492	0.115654	0.168293	0.563241	0.297011	0.151221	0.751297	0.968596
gene-ENSMUSG00000060938	1673.18	1680.37	1718.22	1023.16	1107.36	1109.11	1360.2	1151.21	1249.63	1396.84	1359.28	1267.34	2714.84	2548.21
gene-ENSMUSG00000031740	0.42803	0.452369	0.404034	0.447307	0.714704	0.583836	0.283929	0.421394	0.59862	0.31463	0.367792	0.507119	0.150735	0.231912
gene-ENSMUSG00000022261	0.584668	0.318472	0.331098	0.158857	0.228269	0.047096	0.133438	0.128267	0.201008	0.214872	0.131088	0.198871	0.195643	0.180644
gene-ENSMUSG00000022265	12.973	11.7125	13.1697	3.90005	3.7864	3.26362	3.87461	4.04656	4.72696	5.38691	6.01236	4.99989	7.17458	8.19038
gene-ENSMUSG00000027962	4.71867	4.78656	4.37958	2.50699	2.37232	3.14668	3.16494	2.63728	2.33112	2.66873	2.73489	2.17613	1.78395	1.6316
gene-ENSMUSG00000019256	0.867024	0.452333	0.518416	0.89663	0.761783	1.29205	0.511333	0.769778	0.659876	0.743155	0.870367	0.716069	0.446135	0.410447
gene-ENSMUSG00000045932	86.3591	75.3037	87.1312	160.051	95.2878	126.214	90.398	81.2996	108.36	91.7978	81.875	130.499	59.2891	63.4597
gene-ENSMUSG00000045934	0.456034	0.415632	0.487799	0.44743	0.368147	0.295331	0.672487	0.261812	0.46397	0.51821	0.793982	0.24743	0.553197	0.999829
gene-ENSMUSG00000039384	0.829043	0.72228	0.683019	1.57479	1.25273	1.90714	0.996316	1.11063	1.29154	0.839547	1.25803	1.7457	0.993443	0.985259
gene-ENSMUSG00000074165	2.83036	2.51988	2.84363	2.6353	2.05979	3.19453	1.76276	1.39665	2.43321	2.04553	1.95222	2.33045	0.652083	0.845597
gene-ENSMUSG00000021250	12.8407	11.1556	11.6546	24.138	23.602	23.0563	19.643	24.1611	32.5304	26.3645	27.8698	29.3799	22.4098	22.1413
gene-ENSMUSG00000024083	16.0087	13.2329	15.2927	8.8361	7.37172	8.64301	6.44735	5.1701	9.24657	5.90883	5.98402	6.4333	3.23108	3.93363
gene-ENSMUSG00000024084	11.0219	9.82177	9.68798	3.70144	3.26618	3.29005	3.14298	2.72416	3.06966	4.50294	4.80723	3.37665	14.7539	21.3202
gene-ENSMUSG00000021109	27.0761	23.381	24.0238	33.8223	26.8872	33.904	12.9164	14.958	23.5736	17.1065	20.2528	20.977	4.96329	5.71188
gene-ENSMUSG00000050002	14.7473	16.3862	13.651	65.3152	56.5497	70.6443	90.8673	38.6411	60.4433	54.0796	49.9102	82.1397	35.4726	34.303
gene-ENSMUSG00000021102	10.575	11.812	12.1158	13.7539	13.7655	14.9759	21.0118	8.40815	15.3619	10.1433	9.92541	13.1665	21.7521	23.601
NewGene_1764	0.763336	0.904358	1.38982	2.39062	3.34282	3.25809	2.04578	3.68988	2.85257	2.63976	1.84789	1.82296	0	0.110913
gene-ENSMUSG00000045205	6.33191	4.91811	5.18972	3.99852	3.01665	4.30178	1.89918	1.97217	2.99103	2.29296	2.44996	2.45114	1.30738	1.35182
NewGene_3692	0.749085	0.752369	0.673117	2.83086	3.507	3.14537	2.45962	2.41928	2.89194	4.31893	2.89285	3.84136	3.33795	2.44735
NewGene_3698	2.97171	2.66331	3.66048	3.64666	3.93073	3.1616	2.79309	2.78689	2.32144	2.56089	2.61846	2.47038	2.84457	2.54948
gene-ENSMUSG00000000127	10.4883	10.5795	10.992	6.03967	5.60331	6.03802	4.70158	6.57761	5.20568	5.85841	6.67319	6.30108	3.42366	4.3894
gene-ENSMUSG00000056763	2.06255	1.74328	1.85425	1.50344	1.65712	1.89894	1.06069	1.71466	1.10455	1.90693	1.46731	1.72467	0.473229	0.657651
NewGene_4401	1.0597	0.662867	0.708756	2.84015	1.98416	1.86337	2.41488	0.779851	1.72451	0.769158	0.389122	2.02485	0.889576	1.0816
gene-ENSMUSG00000052512	0.778617	0.7873	0.662084	0.275141	0.195638	0.203278	0.36085	0.387129	0.251491	0.541005	0.687587	0.325824	0.618884	0.553689
gene-ENSMUSG00000061518	83.8512	100.279	90.1277	123.338	156.799	105.93	163.422	98.2538	150.278	139.013	120.197	125.274	228.896	200.329
gene-ENSMUSG00000053641	1.20057	1.28668	1.20572	1.38559	1.35407	1.44956	0.656338	1.0381	1.04586	1.05648	0.965055	1.08161	0.277426	0.281667
gene-ENSMUSG00000078348	11.6261	12.0006	12.2899	11.6288	12.8818	13.1092	15.6736	8.64366	12.4296	10.3615	10.581	12.9854	23.2358	22.7607
gene-ENSMUSG00000002227	9.63614	10.1605	10.6501	14.7474	14.6338	14.4237	18.5921	16.5263	15.0176	15.591	16.2974	14.1615	13.5554	15.769
gene-ENSMUSG00000002228	0.173608	0.392521	0.13499	0.095897	0	0	0.129914	0	0	0.157961	0	0.171364	0.638935	0.647869
gene-ENSMUSG00000030630	4.30539	3.84668	2.51184	1.33359	1.17212	0.735444	1.50465	1.27711	1.82797	1.45552	1.47018	1.20944	4.48646	5.02652
gene-ENSMUSG00000001750	86.0721	81.5734	78.3515	116.33	108.035	111.64	183.094	127.057	113.682	90.8392	83.7176	117.125	131.496	172.929
gene-ENSMUSG00000001751	19.6318	20.1234	20.6062	22.1245	16.5776	18.0418	23.5809	15.6275	20.2646	18.798	16.6043	21.2923	35.2622	40.7976
gene-ENSMUSG00000030188	13.7581	12.3177	12.2383	20.5643	23.8872	23.4884	12.8263	12.8566	16.9638	14.6722	12.7398	16.5745	8.77917	9.70023
gene-ENSMUSG00000030187	15.3599	12.7243	14.254	67.4964	59.1382	61.98	31.0454	40.9371	50.1333	42.0078	41.8894	51.7877	0.897909	0.959893
gene-ENSMUSG00000031583	4.38767	4.13771	4.36791	4.04023	3.51056	4.42477	2.24228	3.07776	3.28381	3.08012	3.76692	3.66903	1.21774	1.10383
gene-ENSMUSG00000055172	2.03376	1.77298	1.79345	2.81655	3.03591	2.56123	2.81491	4.07206	3.03925	2.64302	3.48971	3.06499	3.37855	3.74386
gene-ENSMUSG00000031586	3.79301	4.63203	4.75968	15.9126	15.9467	17.0362	13.2497	18.2491	12.0256	14.4467	18.9979	16.7883	1.73122	2.57233
gene-ENSMUSG00000031585	8.7138	8.50749	9.69174	16.8211	14.264	15.2948	12.6838	9.78569	13.6149	11.9041	12.1611	15.8113	5.62339	6.22341
gene-ENSMUSG00000025464	6.52564	5.56182	5.7717	2.04989	2.25998	1.87915	3.43382	2.78068	3.14044	3.49506	3.38083	2.13201	4.09595	4.43355
gene-ENSMUSG00000026388	0.532629	0.796482	1.24293	1.51811	1.0301	0.551089	0.58914	0.637968	2.34614	1.42766	0.863037	0.483771	3.08234	2.13754
gene-ENSMUSG00000026384	0.58303	0.53887	0.585499	0.57531	0.624409	0.720879	0.391565	0.425634	0.400081	0.643238	0.365598	0.552446	0.136375	0.14544
gene-ENSMUSG00000026385	121.776	109.74	111.817	82.0106	96.6826	95.1005	110.848	87.6984	87.6064	119.173	105.225	102.4	308.578	270.315
gene-ENSMUSG00000029635	9.90598	9.16234	8.98837	13.6647	10.6887	13.0688	8.48916	7.76717	10.2644	8.41954	7.96417	8.6098	4.69644	4.73582
gene-ENSMUSG00000029634	12.0118	11.495	13.4316	15.4345	11.8645	12.2687	8.43196	8.72697	11.1546	9.68899	9.49098	8.94035	3.38174	4.03309
gene-ENSMUSG00000069307	0.961125	1.09757	1.01735	1.38519	1.52462	1.25379	1.42687	1.08925	1.52216	2.22801	1.64664	1.38559	3.4798	1.86609
gene-ENSMUSG00000038252	2.88075	3.09247	3.03967	0.804602	1.12966	0.770711	1.57717	1.26046	0.774041	1.25301	1.56858	1.11371	2.41789	2.38897
gene-ENSMUSG00000025040	48.1344	41.632	48.1071	26.7448	24.9538	30.4189	18.1747	26.2062	27.5294	33.482	30.4288	25.5117	15.3585	16.8474
gene-ENSMUSG00000025044	41.2698	35.3054	39.6538	150.965	121.133	144.457	94.1986	103.896	105.813	94.0589	97.3448	120.721	44.748	55.196
gene-ENSMUSG00000035469	5.74088	5.38339	5.07522	27.134	20.2894	27.0145	11.3415	11.3268	14.4106	7.9018	7.35967	17.8285	3.31109	3.34327
gene-ENSMUSG00000039126	4.01015	4.29669	4.02095	1.10855	0.754562	0.754548	0.539599	1.04456	0.897488	1.0017	0.771332	0.43613	1.33796	1.52737
gene-ENSMUSG00000028273	16.1673	15.4725	17.1155	7.70847	6.04108	7.57533	4.88734	4.95939	6.9386	6.32729	6.71581	6.11855	6.02016	6.2038
gene-ENSMUSG00000028270	25.4716	24.3337	27.2465	798.876	514.497	715.811	376.591	485.894	340.011	286.128	287.12	787.341	24.3217	26.7192
gene-ENSMUSG00000032119	1.88786	1.69322	1.93667	2.64546	2.21991	2.17162	1.95502	1.75132	1.87613	1.94356	1.85722	2.34478	0.864215	0.83617
gene-ENSMUSG00000032113	1.74604	1.80006	1.88748	0.660122	0.835812	0.600052	0.148716	0.421185	0.498886	0.349052	0.601926	0.526276	0.404193	0.836441
gene-ENSMUSG00000069873	0.321057	0.736874	0.682556	0.215508	0.228267	0.040633	0.40942	0.399264	0.339281	0.161986	0.351168	0.387528	0.360655	0.458293
gene-ENSMUSG00000069874	36.7725	33.7732	38.3923	71.5991	52.084	65.2093	41.4812	46.6992	53.3135	41.4709	37.0516	71.9654	14.0379	16.3587
gene-ENSMUSG00000070390	0.953595	1.20848	1.53915	0.512172	0.309863	0.47759	0.691094	0.842745	0.81406	0.675197	0.686651	0.69798	0.460512	0.704072
gene-ENSMUSG00000070394	67.0145	82.8634	67.2317	72.4163	101.942	68.6535	101.938	85.7201	80.6529	96.8586	95.2493	78.6646	163.615	132.467
gene-ENSMUSG00000046768	1.393	1.27834	1.45959	0.026663	0.120885	0.174552	0	0.025404	0	0.170345	0.119898	0.147805	2.14079	3.23224
NewGene_2320	0.873384	0.464161	0	2.80452	1.93244	2.08203	2.93899	0	2.5497	2.71345	2.59074	6.0812	3.30643	3.2
gene-ENSMUSG00000026712	29.1667	26.5373	28.5776	0.28186	0.41407	0.307219	0.703697	0.643508	0.773236	1.24984	0.910799	0.51666	48.9744	50.6677
gene-ENSMUSG00000026718	6.87306	7.1334	6.16706	8.5303	6.1179	8.7433	5.14073	6.78808	7.9086	6.9113	7.48894	7.31591	2.08724	2.40289
gene-ENSMUSG00000040964	4.8817	4.45782	4.8755	3.16418	2.98425	2.60083	3.67253	2.57222	3.74307	3.21482	2.39213	2.43999	4.27056	5.69715
gene-ENSMUSG00000023070	4.11459	1.03079	0.224814	0.234816	0.021395	0.212396	0.054776	0.074117	0.065904	0.043453	0.034719	0.07472	0.116675	0.103583
gene-ENSMUSG00000023074	7.69219	6.05753	7.53979	6.48796	3.78941	4.01246	4.13381	4.0563	5.87768	6.22026	4.92308	5.18958	1.43043	1.55846
gene-ENSMUSG00000003484	2.21108	3.14114	2.76033	1.15715	1.16605	1.26366	3.84494	2.13461	2.18298	1.64717	2.00662	2.93453	5.74184	7.16966
NewGene_1142	3.04703	3.10163	3.43291	15.0838	15.587	16.2346	9.17793	11.4563	10.7159	11.6255	11.3917	12.3028	7.55058	7.29722
gene-ENSMUSG00000062328	183.508	273.49	155.658	330.373	97.4786	141.105	281.83	99.5506	158.62	288.437	121.745	319.269	253.832	210.349
gene-ENSMUSG00000043535	2.20091	2.42508	2.55699	2.44165	2.09385	1.9957	1.63269	1.05662	1.59189	1.48319	1.23485	1.58553	0.696974	0.791458
gene-ENSMUSG00000042489	1.55056	1.52213	1.32017	0.188357	0.394748	0.399972	0.11573	0.390031	0.20291	0.400698	0.360529	0.424533	0.806754	0.99792
gene-ENSMUSG00000034472	0.042723	0.078793	0.125286	0	0	0.054457	0	0	0	0.112518	0.106029	0	0.101911	0.208694
gene-ENSMUSG00000006219	10.5092	10.6093	9.7639	15.3777	13.5519	11.6785	13.7447	17.5688	14.8933	14.6726	14.5748	15.3915	17.7231	17.7397
gene-ENSMUSG00000075600	1.02651	1.53174	1.33499	1.52905	1.47148	0.922271	2.21099	3.82671	1.42085	2.02524	2.47323	1.85828	1.65351	1.74163
gene-ENSMUSG00000075602	30.5116	29.7827	26.679	352.589	217.318	298.909	590.581	283.77	323.295	249.271	236.883	498.396	89.0378	103.561
gene-ENSMUSG00000041797	3.81381	3.48423	3.8104	0.516257	0.436593	0.53111	0.32688	0.646933	0.698048	0.589034	0.384548	0.438229	0.429426	0.540247
gene-ENSMUSG00000040225	6.47818	7.90556	5.92198	6.68867	6.97797	5.72434	3.01922	3.43297	5.94233	4.6905	4.01937	4.96944	1.58443	1.59197
gene-ENSMUSG00000047798	2.4557	1.58031	2.48844	11.4568	7.38963	7.87496	8.81819	7.91851	6.45492	4.59551	4.79414	6.96323	3.78046	3.59118
NewGene_5651	0.238607	0.452769	0.431478	1.49626	1.08594	1.10671	1.39609	1.52666	1.07162	1.35302	1.30028	1.58978	0.187467	0.119186
gene-ENSMUSG00000047242	1.40138	1.77357	1.32391	1.42848	0.948337	1.09566	0.689574	1.52615	1.30143	1.11948	1.09081	0.871484	0.298501	0.704654
gene-ENSMUSG00000047246	0.982756	1.02162	0.974357	0.757882	1.05645	0.724096	0.822765	0.908767	1.07722	1.17257	0.68967	0.541312	2.50443	2.12438
gene-ENSMUSG00000057842	0.439137	0.829439	0.805029	0.635524	0.525036	0.783722	0.718037	0.734754	0.421046	0.601004	0.875802	0.635358	0.20433	0.235287
gene-ENSMUSG00000057841	1624.17	1779.56	1698.68	1032.38	1195.98	1092.3	1467.8	984.755	1240.65	1460.11	1432.26	1174.88	3268.33	2857.12
gene-ENSMUSG00000056130	20.6575	20.6124	21.6053	34.9303	32.0958	34.2167	18.1148	24.7655	24.8295	19.865	20.0134	25.0782	5.50698	6.78504
gene-ENSMUSG00000015806	54.6529	48.6377	51.1595	32.4558	33.8126	32.2664	46.6028	22.096	42.8317	35.7014	32.1306	36.0942	55.726	73.7868
gene-ENSMUSG00000043940	15.1915	14.2589	15.0006	8.40593	8.09875	8.81528	5.62193	7.27252	8.58296	6.65653	6.70301	6.06481	2.91072	3.10889
gene-ENSMUSG00000024507	57.8705	56.4411	57.5659	25.2195	25.1687	27.0119	28.0062	24.4885	34.0363	28.8743	28.5843	26.297	35.2769	37.8588
gene-ENSMUSG00000055204	7.83812	6.5221	7.37502	7.30884	5.92142	7.50254	3.96001	5.40283	6.3666	6.74953	5.81532	5.84852	2.32786	2.57218
NewGene_6689	0.470054	0.896964	0.926494	0.656489	0.84991	0.597743	0.622561	0.445312	0.77773	1.93023	0.781158	2.96212	1.73053	0.830495
gene-ENSMUSG00000062101	3.32544	3.46653	4.42497	2.76542	1.96268	2.47091	1.07461	2.29321	1.57129	2.72948	2.68812	2.65813	0.511438	0.679204
gene-ENSMUSG00000019505	545.401	576.375	575.867	942.113	989.638	966.012	1024.39	1085.96	938.681	941.365	956.965	1068.77	961.814	955.279
gene-ENSMUSG00000036103	1.53196	1.3123	1.68874	0.287674	0.275383	0.177115	0.501664	0.421541	0.376175	0.801291	0.555484	0.566336	1.08946	1.26755
gene-ENSMUSG00000013921	0.284546	0.405132	0.306079	0.37585	0.522324	0.430528	0.477865	0.945114	0.369621	0.636553	0.423585	0.350287	0.060503	0.137459
gene-ENSMUSG00000023277	95.0825	96.9398	90.3496	51.5172	53.3878	59.1687	87.2621	63.9531	75.4772	61.6904	62.204	57.8855	90.2588	106.825
gene-ENSMUSG00000037315	1.23569	1.36787	1.58573	1.92066	1.70558	1.62646	0.855289	0.687076	1.44423	1.63683	1.44493	1.60838	0.343019	0.493913
gene-ENSMUSG00000023274	2.59335	2.62847	2.13997	0.395333	0.336644	0.394234	0.906729	1.51883	0.748655	0.75487	0.70086	0.698764	2.22458	2.28908
gene-ENSMUSG00000023272	11.82	16.4763	14.9992	25.8258	24.9279	21.6797	21.699	23.3706	25.6621	21.0775	16.9726	24.5094	26.6748	26.1215
gene-ENSMUSG00000020897	7.86322	7.40141	8.99534	1.97329	2.55894	2.93514	2.53087	2.63055	2.9137	3.52929	3.07364	3.36426	4.40022	4.77817
gene-ENSMUSG00000020895	5.00223	4.0345	4.58187	11.0613	9.99735	12.1044	12.078	9.48214	9.90707	7.25253	7.91308	10.8637	4.80158	7.09828
gene-ENSMUSG00000034659	18.1921	18.1431	17.253	15.0836	16.2434	14.8597	19.3982	14.9229	18.4583	17.899	17.1705	15.7536	26.4952	29.9574
gene-ENSMUSG00000038179	56.5078	48.6753	53.7725	241.265	207.69	242.082	195.22	194.495	186.533	145.545	147.266	226.354	27.9857	34.5408
gene-ENSMUSG00000092243	1.98714	1.75238	2.4194	5.73293	6.21722	9.05539	7.85506	1.81353	6.11568	3.54682	3.44657	5.67072	4.74211	5.17924
gene-ENSMUSG00000095217	2.66403	4.78239	3.55007	3.11047	1.7251	1.8497	1.74354	1.17656	2.04792	5.39718	1.8188	1.50316	7.87566	7.57977
gene-ENSMUSG00000031953	0.942083	0.732361	0.863074	1.43304	1.19637	1.08038	0.952197	0.677214	0.774488	0.91889	0.731069	1.16633	0.357574	0.205327
gene-ENSMUSG00000030393	0.51817	0.473569	0.405414	0.503293	0.457304	0.630169	0.276155	0.168964	0.40075	0.278042	0.166536	0.296494	0.151256	0.158342
gene-ENSMUSG00000038172	1.09357	1.33636	1.56685	3.76908	3.58206	3.53464	2.74857	2.03533	3.34494	2.55697	2.17253	3.62333	1.54133	1.10322
gene-ENSMUSG00000034652	39.3503	38.0387	37.4649	11.8391	10.4497	11.0649	21.8044	14.1609	19.568	18.284	15.8526	20.7691	36.1946	41.2826
gene-ENSMUSG00000026991	23.1883	21.7451	21.4322	17.3058	17.3389	16.9807	11.7409	16.7705	13.8297	11.6526	13.5954	13.2617	6.54671	6.50963
gene-ENSMUSG00000022634	28.8681	24.8706	25.1002	24.5633	23.464	26.8514	17.1116	21.1834	22.8689	24.9797	24.8678	23.6638	8.24904	8.84771
gene-ENSMUSG00000022636	11.9537	10.1732	10.8756	23.0014	16.8928	17.5555	10.4483	16.9639	12.1897	13.5826	10.5044	15.1879	10.0399	10.3775
gene-ENSMUSG00000028840	5.42086	6.0377	5.48139	6.16751	5.90919	5.79835	8.6801	4.96688	6.93157	6.05184	5.46017	6.84564	9.75095	10.2323
gene-ENSMUSG00000028843	1052.75	1137.73	1058.43	819.33	1003.28	983.582	1392.08	1740.87	1037.78	1369.02	1492.93	1057.62	1894.72	1757.48
gene-ENSMUSG00000028842	1.81928	1.38893	1.34239	2.63959	2.73598	2.37241	1.66681	2.42	1.47124	1.58437	1.55384	2.43592	0.59852	0.638585
gene-ENSMUSG00000025949	5.55263	5.26226	5.89587	3.85137	3.23134	3.62124	3.5898	3.43148	4.53978	4.0326	4.62602	4.53418	2.28115	2.68605
gene-ENSMUSG00000069114	0.411005	0.30734	0.451685	0.213869	0.218847	0.162281	0.143957	0.149954	0.247701	0.234666	0.248793	0.199465	0.087353	0.121507
gene-ENSMUSG00000069117	9.83434	21.9628	16.183	4.58181	8.8016	7.57463	8.51386	6.07184	10.0192	11.1705	10.6171	7.78396	18.5649	22.6423
gene-ENSMUSG00000012640	8.14117	5.39103	6.73086	5.32636	3.84572	4.98825	2.30706	2.30629	3.00723	3.12913	3.05928	3.59562	1.41213	1.64391
gene-ENSMUSG00000038195	1.72121	3.62513	2.66736	1.82301	1.10757	1.52264	3.62556	2.74523	2.07847	2.27783	2.20354	2.01791	5.66136	6.69156
gene-ENSMUSG00000015143	9.88495	11.2319	10.5866	2.37295	2.40614	2.00889	2.74339	4.86102	3.10646	3.38677	3.61401	2.41135	18.0022	18.3099
gene-ENSMUSG00000025366	41.711	41.1787	40.3986	27.5384	28.5288	27.0542	33.8186	28.6406	36.1627	33.3747	32.113	30.1182	64.4612	72.9704
gene-ENSMUSG00000025362	789.265	945.706	895.721	530.683	684.527	519.651	714.585	1099.36	638.296	1042.42	1136.38	677.35	1650.6	1407.67
gene-ENSMUSG00000049960	12.5974	14.128	13.1346	17.0501	17.464	19.0274	23.0142	12.7222	19.4848	17.1596	13.6143	17.4018	21.7911	22.7084
gene-ENSMUSG00000072872	11.3305	8.12646	8.23604	7.71389	6.73384	8.10923	5.53015	5.06437	8.05673	5.44953	6.1191	6.87135	3.15552	3.86924
gene-ENSMUSG00000029468	9.39031	9.70974	10.0209	5.31565	6.16874	5.67002	6.40525	5.23084	6.33053	5.24443	5.69445	4.14227	10.3452	12.0265
gene-ENSMUSG00000029469	0.385859	0.341195	0.744615	0.369499	0.342312	0.398206	0.784063	0.574245	0.297055	0.379155	0.646329	0.545528	0.205047	0.105286
gene-ENSMUSG00000029461	6.29671	5.87635	7.06629	3.26228	2.56638	2.68279	3.30448	2.61115	3.2702	2.3249	3.08453	2.88341	2.60368	2.21213
gene-ENSMUSG00000029463	2.39821	3.18242	2.34795	6.08659	5.09263	3.94267	5.33776	5.8279	4.93607	5.38692	5.37593	6.23684	2.2121	2.44523
gene-ENSMUSG00000032091	1.31361	1.16828	1.44872	1.09882	0.968366	0.698443	1.61783	0.530904	0.855826	1.04112	1.43516	0.908928	0.665174	0.621924
gene-ENSMUSG00000073830	36.7455	2.1718	0.172118	0.358155	0.22774	0.175196	0.612633	0.493159	0.069199	0.123442	0.255266	0.653744	0.658702	0.582931
gene-ENSMUSG00000073834	15.2911	4.14025	0.467916	0.668053	0.538318	0.56749	0.596274	0	0	0	0	0.217079	0.57833	0.306369
gene-ENSMUSG00000033948	0.03047	0.02114	0.006706	1.00936	0.567537	0.739159	0.145761	0.236799	0.281055	0.052212	0.056807	0.632352	0	0
gene-ENSMUSG00000033943	2.1359	1.79031	1.97943	1.64835	1.44125	1.65034	0.841417	1.05988	1.34643	1.39893	1.30017	1.35852	0.377548	0.517356
gene-ENSMUSG00000074826	0.693178	0.64105	0.59565	0.277504	0.305268	0.335725	0.287427	0.260683	0.276515	0.541466	0.220284	0.272673	0.071789	0.155073
gene-ENSMUSG00000024900	17.9943	16.8411	17.8176	17.2384	15.0704	16.793	17.0189	22.1286	23.2707	25.3294	24.0116	22.9113	8.7005	10.1965
gene-ENSMUSG00000024902	28.0999	27.5244	29.9498	36.4275	41.7085	40.9505	57.9746	28.6632	44.2776	38.1794	32.8546	38.1295	46.4552	43.0824
gene-ENSMUSG00000024905	0.475601	0.469721	0.422867	0.128387	0.309961	0.41013	0.40314	0.474889	0.254126	0.278734	0.346092	0.105674	0.510222	0.6867
gene-ENSMUSG00000070565	0.345827	0.298266	0.354942	0.257424	0.382547	0.3082	0.204663	0.303899	0.270817	0.343131	0.349896	0.355817	0.139091	0.079412
gene-ENSMUSG00000020282	0.395861	0.531844	0.8923	0.093527	0.21897	0.103983	0.293215	0.160268	0.332816	0.207124	0.372971	0.251612	0.698389	0.536455
gene-ENSMUSG00000020280	8.87591	8.65966	9.0166	10.6758	6.82784	8.59753	5.44096	4.58148	6.42568	5.83325	4.81958	6.1652	2.47675	3.6446
gene-ENSMUSG00000037509	1.44256	1.65199	0.651494	0.160158	0.197575	0.042421	0.146944	0.287744	0.241096	0.402545	0.48761	0.084715	0.541767	1.09011
gene-ENSMUSG00000037503	27.191	29.8362	27.7937	12.2583	10.8273	12.0928	11.4215	8.808	14.7216	10.6616	9.61707	11.4188	14.8608	17.9782
gene-ENSMUSG00000026500	12.5283	15.1942	15.4038	17.37	29.3275	21.5462	24.2478	71.0776	28.0684	50.4782	63.0193	37.0314	23.6123	28.5309
NewGene_5243	1.46107	1.03514	1.17673	1.79724	1.02347	1.43761	0.582008	1.16937	0.818534	0.833738	1.32797	2.2283	0.368141	0.146459
gene-ENSMUSG00000058291	3.97614	3.66405	3.78909	4.36741	3.49974	4.65215	2.89896	4.57284	3.78454	3.98185	3.97479	4.97585	1.00832	1.28837
gene-ENSMUSG00000048200	1.58902	1.99506	2.15905	0.295156	0.503851	0.433936	1.58501	0.604654	0.624343	1.28135	0.314549	0.668611	3.70536	5.25524
gene-ENSMUSG00000042569	9.34498	11.4604	7.99292	11.7131	12.6459	12.2131	17.8304	8.85117	12.1861	10.0236	8.62193	11.4169	16.7607	18.2698
gene-ENSMUSG00000006395	18.6984	19.5324	16.4089	19.2227	19.8094	19.4153	26.4189	10.882	20.583	15.3564	14.037	16.2983	36.0012	37.0374
gene-ENSMUSG00000006398	4.51754	5.04848	4.89323	1.45042	0.596838	0.892165	1.31379	0.621041	0.973476	0.759955	0.872749	1.08041	3.31151	3.05835
gene-ENSMUSG00000001542	36.2156	33.0143	35.9213	76.9328	63.3593	76.5088	43.0207	59.7582	59.8994	46.6179	49.1173	50.8706	16.0198	18.3772
gene-ENSMUSG00000078794	0.355123	0.341569	0.372736	0.069908	0.056987	0.113145	0.093796	0.054841	0.10897	0.229353	0.21454	0.243926	0.171094	0.204518
gene-ENSMUSG00000079227	9.49608	4.65412	4.47384	32.0067	19.0197	22.7258	19.9573	16.392	23.8726	10.2972	10.2821	17.5005	11.1507	12.9644
NewGene_4803	0.682512	0.458854	0.815507	1.01697	0.919008	1.02709	0.634794	1.2223	0.704451	0.574112	0.75259	0.413899	0.246095	0.23383
gene-ENSMUSG00000000631	3.69412	3.85475	4.08981	2.61288	3.47189	3.37944	3.14499	3.97001	3.00021	3.22412	3.43651	2.98577	5.04056	5.82074
gene-ENSMUSG00000008193	0.555609	0.54113	0.434363	1.51266	1.59017	1.60289	1.53748	1.30162	1.69502	0.838688	0.654867	0.602332	0.282467	0.451964
gene-ENSMUSG00000051335	0.056097	0.063252	0.010966	0.029818	0.062737	0.036047	0.018868	0.038533	0.028267	0.038768	0.039086	0.037729	0.065564	0.086464
gene-ENSMUSG00000051339	0.399418	0.32554	0.304026	0.0478	0.097333	0.053106	0.172071	0.212402	0.153479	0.161932	0.241386	0.11963	0.269665	0.321471
gene-ENSMUSG00000059108	12.1322	12.277	15.0935	6.92598	8.24599	7.23093	12.5411	15.8296	11.4103	13.4947	15.6039	6.85457	12.7702	15.3858
gene-ENSMUSG00000052681	759.404	668.748	721.864	701.748	597.963	756.204	425.647	490.466	680.682	494.309	526.432	507.861	176.389	204.06
gene-ENSMUSG00000061286	25.5471	26.1811	24.1107	19.1597	19.1254	21.8164	34.0387	18.0779	23.2845	20.6979	17.9074	21.5788	38.8696	49.964
gene-ENSMUSG00000095432	1.9228	2.00392	1.60844	1.46927	1.05382	1.71141	0.706068	1.16373	1.33541	1.54963	1.50116	1.62435	0.433354	0.676058
gene-ENSMUSG00000061136	15.5207	14.5079	16.7026	13.3488	11.2899	13.2864	7.65648	11.786	11.3543	10.6937	10.873	10.5289	4.25317	4.79702
gene-ENSMUSG00000061130	22.4834	20.3347	22.5587	23.686	20.8928	24.7425	15.0295	12.1721	20.7373	14.9772	15.3894	15.9602	7.54425	9.59418
gene-ENSMUSG00000036712	10.2654	6.49414	7.1357	7.74288	6.40257	7.08861	4.52753	4.59988	5.3028	5.62298	4.33588	5.65785	1.91131	2.22812
gene-ENSMUSG00000036718	2.59122	2.61047	3.11027	6.09208	5.14728	5.42217	9.12106	5.6062	6.16376	3.9283	3.68011	5.8988	4.57188	6.02527
gene-ENSMUSG00000020914	15.9235	13.2899	13.5193	3.9019	4.14134	5.11938	1.9989	2.51194	2.73225	4.13127	4.54986	2.94566	4.84626	5.85071
gene-ENSMUSG00000030922	4.65859	4.457	4.31766	16.7838	8.60433	11.5483	10.0534	14.4817	9.25876	9.38764	9.73364	9.40858	3.18027	6.23272
gene-ENSMUSG00000050855	0.264448	0.570683	0.515994	0.291	0.342283	0.465588	0.576489	0.38867	0.228954	0.483612	0.372898	0.308535	0.081289	0.207956
gene-ENSMUSG00000030924	0.85522	1.08525	0.959716	1.5684	0.903976	1.02177	0.916548	0.536832	0.784972	0.798293	0.632114	1.46365	0.354596	0.439178
gene-ENSMUSG00000030929	2.57728	2.30229	2.7356	1.85824	2.08743	2.10065	1.39615	1.40621	1.69164	2.12746	1.6327	1.75187	0.659579	0.822163
gene-ENSMUSG00000060427	5.36785	5.24955	5.84427	4.09045	4.08971	4.64398	3.15183	4.13019	3.89548	4.30849	5.39055	3.4901	1.43022	1.89172
gene-ENSMUSG00000060429	0.47428	0.378043	0.363812	0.138157	0.083729	0.166387	0.044558	0.053731	0.030243	0.071706	0.149987	0.051411	0.098367	0.109591
gene-ENSMUSG00000033740	3.67829	3.54983	3.76182	2.60899	2.61508	2.69678	1.1249	1.31807	1.63444	1.43716	1.09177	1.51423	0.689146	0.704043
gene-ENSMUSG00000049313	2.84537	2.75862	3.02619	0.772463	0.953092	0.892812	1.16633	1.16209	1.16023	1.59347	1.55697	1.05085	0.774717	0.910899
gene-ENSMUSG00000063193	40.1456	36.3882	38.1425	9.0195	7.8113	8.53398	12.893	15.0192	17.2875	22.1132	19.9734	14.1947	75.2158	81.086
gene-ENSMUSG00000026072	0.307027	0.134667	0.117975	0.725248	0.415936	0.558333	0.349031	0.495146	0.852366	0.56334	0.579099	0.697089	0.195837	0.110917
gene-ENSMUSG00000070544	16.6479	13.7477	15.8655	13.5539	10.9293	11.1276	6.53996	6.14275	10.0722	10.2024	8.6642	10.0818	4.77787	4.85472
gene-ENSMUSG00000038546	34.9546	33.8483	34.3986	36.4091	28.5964	35.1406	23.6784	23.144	31.9352	26.9443	24.3744	30.1944	11.3876	12.8605
gene-ENSMUSG00000043019	6.94179	5.98378	6.49447	5.98795	4.93512	5.87694	3.03647	5.05593	5.1177	4.60984	5.17265	4.74721	1.33357	1.74016
gene-ENSMUSG00000043015	0.788523	0.586934	0.978398	0.403856	0.475048	0.391514	0.321537	0.597839	0.386422	0.267766	0.170811	0.408641	0.465378	0.671152
gene-ENSMUSG00000043017	1.05189	0.762197	0.951282	1.84166	1.72316	1.56137	1.3898	1.42819	1.52688	1.32816	1.55635	0.897433	2.18259	2.10039
gene-ENSMUSG00000018846	7.74898	7.19259	7.38739	4.58292	3.9393	4.7447	2.56515	3.66725	4.27916	4.15074	3.82954	3.98665	2.28335	2.52497
gene-ENSMUSG00000030214	76.3258	75.1161	78.8975	97.5157	76.5866	83.0669	78.2102	80.1815	84.1144	66.254	62.8234	91.1526	32.8228	38.7703
gene-ENSMUSG00000018849	0.02759	0.019395	0	0.013489	0	0	0.018294	0.02684	0.032352	0.008684	0	0.015351	0.707097	0.612329
gene-ENSMUSG00000069633	0.943501	0.779127	0.791966	0.421148	0.512931	0.579867	0.847885	0.337089	0.676274	0.299012	0.884995	0.329399	1.49392	1.66754
gene-ENSMUSG00000046229	91.5244	94.6501	91.6629	92.5615	112.339	100.461	179.498	85.2642	121.02	100.82	90.4007	95.2902	168.857	185.664
gene-ENSMUSG00000042766	0.459728	0.444808	0.376864	0.701034	1.18443	0.96416	0.860102	1.04395	1.11547	0.961728	1.45619	1.23342	0.477037	0.244549
gene-ENSMUSG00000046223	14.4445	15.9775	15.397	17.748	16.0759	14.1608	19.4531	16.4093	13.3376	16.6764	15.7018	19.621	81.3059	80.4912
gene-ENSMUSG00000052364	2.32425	2.27903	2.447	1.06773	1.08411	1.72279	1.31218	1.05737	1.17471	1.50819	1.05799	1.281	0.782664	0.715733
gene-ENSMUSG00000069094	2.99692	3.34179	2.46926	2.7022	2.18139	3.08204	1.75154	2.16812	2.34638	1.66759	1.9543	2.18673	0.880099	0.966637
gene-ENSMUSG00000022408	1.09615	1.06979	1.02498	1.68111	0.916023	1.24141	2.03003	0.877213	1.32885	1.38691	1.28465	1.62804	3.82041	4.32434
gene-ENSMUSG00000034826	9.1135	8.3242	9.87526	11.8663	11.9817	13.4122	8.00421	8.72488	10.2212	9.58789	8.99728	10.4656	3.45195	4.73264
gene-ENSMUSG00000025757	1.17277	1.0832	1.45035	4.18737	2.4484	3.35328	2.05057	1.86481	2.11186	2.11856	2.47007	3.23229	0.583909	0.549261
gene-ENSMUSG00000025758	3.68321	2.86141	3.32994	2.77631	2.1259	2.43853	0.906556	1.24706	1.57959	1.34124	1.26984	2.03526	0.962319	1.12231
gene-ENSMUSG00000025759	5.2823	4.9544	4.41321	8.18257	7.01621	8.30155	4.57939	5.87165	6.65182	5.03247	4.48915	6.49332	2.12658	1.91144
gene-ENSMUSG00000039634	0.557624	0.468807	0.67668	0.686908	1.05952	0.698708	0.575151	0.792726	0.654998	0.846843	0.693553	1.13413	0.209225	0.345719
gene-ENSMUSG00000039637	14.5619	15.7723	14.0413	8.67848	8.5274	7.47027	9.32581	9.97715	8.76793	8.70957	8.66485	7.9866	13.2577	14.2002
gene-ENSMUSG00000039633	3.09393	2.90143	3.04258	2.10798	1.78251	1.19795	0.888791	1.01945	1.58374	1.35988	1.18109	1.48904	0.598993	0.716802
gene-ENSMUSG00000021270	117.017	109.008	127.092	165.639	137.951	162.608	105.093	108.489	137.175	125.073	136.175	172.286	42.4984	51.7918
gene-ENSMUSG00000021273	7.45653	8.10701	6.78914	3.08583	3.49925	3.65921	4.72351	2.75007	4.26514	3.67049	3.29203	2.88014	5.63996	8.5583
gene-ENSMUSG00000021180	2.0136	2.17747	2.24241	0.95487	1.02032	1.19515	0.893686	0.720689	1.3333	1.08851	1.10603	0.811511	0.562145	0.545841
gene-ENSMUSG00000021188	2.50387	2.92714	3.07911	2.54988	1.90731	2.10242	1.27953	2.09963	1.83275	1.78639	1.78391	1.97584	1.16437	1.15221
gene-ENSMUSG00000020580	6.95301	6.35873	6.51862	5.62719	4.39949	4.91164	3.0649	3.99208	4.13549	3.78659	3.89785	4.34594	1.82816	2.24309
gene-ENSMUSG00000075254	5.68778	1.9856	1.63031	2.59361	1.07369	2.55431	0.919825	1.68042	2.58382	1.17049	1.47486	1.84442	0.83761	1.02205
NewGene_3345	0	0.031651	0.056869	1.44589	0.901841	1.79382	0.484922	0.739918	0.839196	0.286088	0.174206	0.477035	0.053111	0.600741
gene-ENSMUSG00000044150	5.0672	4.6358	5.42477	2.99238	2.67719	3.22694	1.46108	2.28226	1.73525	2.35756	2.43901	2.23584	0.64634	0.736487
gene-ENSMUSG00000001833	101.721	81.9271	94.378	82.0319	61.2484	84.2074	33.5351	55.8695	61.1311	57.1555	62.5934	62.8899	19.5502	24.6756
gene-ENSMUSG00000041506	6.38332	8.41638	6.16849	10.1833	11.19	9.55576	12.3741	6.70366	10.366	7.66069	7.2265	12.8824	11.9087	11.8395
gene-ENSMUSG00000020635	13.2285	14.3509	13.7389	15.1313	11.6861	13.557	23.5298	24.6956	16.1758	16.9819	15.803	12.8966	23.1253	22.5428
gene-ENSMUSG00000037966	228.332	228.991	213.635	388.997	344.191	364.189	520.627	390.89	428.249	444.563	422.468	542.971	425.711	461.519
gene-ENSMUSG00000020638	37.3053	35.1853	40.8414	114.574	77.1574	89.6839	62.3369	60.261	71.1095	55.7604	50.9046	74.411	34.8289	37.5486
gene-ENSMUSG00000037905	3.57836	3.699	3.40858	2.3463	2.99155	2.99051	2.68399	2.64655	3.09347	2.94395	3.42011	2.79091	4.27499	4.42535
gene-ENSMUSG00000037907	0.346001	0.585455	0.476974	0.447659	0.340534	0.248026	0.234179	0.45371	0.210418	0.293286	0.543387	0.419409	2.88997	3.21999
gene-ENSMUSG00000027068	0.173355	0.23824	0.146502	0.047895	0.135226	0.007774	0.133376	0.030129	0.078594	0.095107	0.077329	0.221207	1.53518	1.54418
NewGene_7146	2.42702	5.545	3.91228	3.13029	1.91333	3.80604	2.01415	4.14526	4.72373	2.67659	3.7322	2.75959	0.71792	0.746607
gene-ENSMUSG00000057411	39.2653	38.3548	38.2044	34.19	34.1232	37.3844	54.977	15.8707	44.9154	24.014	20.6567	27.7046	67.5757	65.4496
NewGene_6435	1.67728	1.76075	1.42197	1.95399	2.39393	3.45264	2.29405	1.02034	2.22101	1.15166	1.488	1.925	0.702611	0.74954
NewGene_5164	0.886548	0.396568	0.58321	0.319915	0.315244	0.735836	0.076537	0.039933	0.297125	0.069484	0.356583	0.310662	0.102721	0.229877
NewGene_5162	6.4663	8.789	9.78901	9.50292	6.66195	6.32159	13.3554	4.69893	5.81995	7.3785	7.29746	8.7357	21.4986	12.3821
gene-ENSMUSG00000031299	40.3442	39.393	42.4389	29.8408	29.5979	30.6074	24.9561	22.7659	28.1649	25.618	23.5868	23.9783	14.2879	15.5359
gene-ENSMUSG00000017057	1.94949	1.68417	1.67791	2.79134	1.70137	2.22485	1.74286	1.63452	1.82153	1.73528	1.74547	3.23855	0.653832	0.878954
gene-ENSMUSG00000098132	0.92826	0.807706	0.817901	0.029885	0.076546	0	0.160303	0.153691	0.207153	0.009609	0.022343	0.028985	0.106369	0.088478
gene-ENSMUSG00000074643	18.0136	0.202508	17.3787	18.6256	17.798	0	0.138558	0.013528	0.272452	0	0	0.020078	0	0
gene-ENSMUSG00000002803	3.10766	3.01442	3.03449	1.15954	1.96245	1.33315	3.08553	1.94742	1.99528	1.50263	1.55225	1.55487	4.218	4.3838
gene-ENSMUSG00000002804	7.39439	7.36054	6.72493	3.32845	3.14628	3.91167	6.30746	3.2996	5.04343	4.52172	4.25357	3.36517	13.5181	13.9966
gene-ENSMUSG00000002808	0.452501	0.549918	0.855478	0.405975	0.318221	0.422196	0.489914	0.208169	0.450833	0.609711	0.453578	0.980914	0.164135	0.176176
gene-ENSMUSG00000010051	0.056202	0.087706	0.044747	0.417868	0.10435	0.229165	0.254719	0.831172	0.267092	0.366551	0.28958	0.385259	0.517094	0.852876
gene-ENSMUSG00000079071	1.28428	1.51937	1.6389	9.19812	9.73651	10.405	5.11488	6.56672	6.67715	4.92566	5.22061	6.32923	1.29443	0.822758
gene-ENSMUSG00000000409	0.212767	0.077581	0.250756	0.261931	0.265796	0.673723	0.582492	0.079135	0.255981	0.245204	0.335361	0.176994	0.472077	0.648498
gene-ENSMUSG00000031502	0.043432	0.118215	0.018267	0.025245	0	0.108614	0	0.024468	0.026354	0.035642	0.011696	0.024837	0.035778	0.10239
gene-ENSMUSG00000041268	2.0725	1.98408	1.98875	2.37327	1.89223	2.32665	1.47664	1.57454	2.27827	1.93189	2.06818	2.03698	0.330936	0.363065
gene-ENSMUSG00000031504	19.5234	21.3735	20.9699	73.3197	65.9253	70.8014	52.6798	43.7692	54.8803	41.8981	47.9149	69.022	21.416	24.6946
gene-ENSMUSG00000054808	26.996	26.7412	28.7467	25.129	23.5787	22.5066	20.9854	27.5207	27.7707	27.2345	25.72	27.9328	42.19	43.3426
gene-ENSMUSG00000025510	22.5476	25.7071	23.8477	23.8208	21.5719	19.0297	24.9422	21.2487	24.4537	26.1619	22.4031	27.4089	57.0189	59.5082
gene-ENSMUSG00000025512	3.42176	3.01506	3.62155	3.76344	3.40355	3.13591	3.5192	1.84794	2.95468	2.97528	1.95823	3.32538	5.83086	6.33037
gene-ENSMUSG00000042312	29.9226	30.7691	27.7037	24.8925	29.3246	27.4202	42.3852	20.9582	28.2675	29.9042	28.6367	27.1437	54.2748	51.7944
gene-ENSMUSG00000038831	2.14906	1.85542	1.92122	1.32919	0.790714	1.26802	0.828998	1.28729	1.21988	1.45772	1.50913	1.4602	0.516698	0.577542
NewGene_1936	3.23795	3.05709	2.56728	8.02645	6.76488	8.22457	7.53978	14.4911	8.15431	8.46674	8.88779	8.10336	7.13336	7.08958
gene-ENSMUSG00000068747	4.58047	4.45299	4.48847	1.30024	1.18366	1.44343	1.76351	2.35995	2.07856	2.89313	2.73923	1.99896	2.65094	3.16379
gene-ENSMUSG00000068744	5.48574	4.32505	5.15794	13.6327	13.5033	14.3075	13.0275	14.3292	13.8927	6.35839	6.68288	9.69057	5.85519	7.08657
gene-ENSMUSG00000090958	0.027938	0.156138	0.105899	0.022129	0.015434	0.037232	0.057708	0	0.009048	0.02933	0.235768	0.028128	1.35419	1.27237
gene-ENSMUSG00000039873	11.1422	11.2582	12.8634	6.14398	6.91437	6.65315	13.1488	8.08453	9.41542	8.33988	9.45536	5.97359	15.7991	16.3247
gene-ENSMUSG00000039879	10.0596	8.40649	9.38239	6.60347	6.93967	7.09565	4.62786	4.12992	6.23205	5.42434	6.08359	5.772	1.54608	1.84087
gene-ENSMUSG00000020032	0.576381	0.57595	0.587288	0.376054	0.205916	0.220003	0.391289	0.162314	0.265514	0.225223	0.298747	0.184425	0.265811	0.214034
gene-ENSMUSG00000020034	8.90984	8.04073	7.06759	1.86333	1.68618	2.65394	2.15178	1.82787	2.74033	2.98943	3.01125	2.57734	4.02129	4.20145
gene-ENSMUSG00000020038	4.52381	4.43386	4.61498	7.02487	6.22515	6.87264	5.14997	5.04873	7.44143	6.12019	6.14627	6.57711	1.63708	2.10469
gene-ENSMUSG00000054474	0.522589	1.15446	0.436013	0.181748	0.112495	0.174672	0.173336	0	0.020984	0.509768	0.174519	0.415612	0.696538	0.724993
gene-ENSMUSG00000036526	16.855	18.1441	17.3922	2.65179	2.45365	2.02739	6.30878	5.45585	4.1869	4.76328	4.31581	3.02314	5.73937	7.08068
gene-ENSMUSG00000027263	4.81899	4.88087	5.14447	3.98566	4.67821	4.20446	3.5766	5.24075	4.74752	4.7344	7.43754	5.96833	1.9892	2.01215
gene-ENSMUSG00000026131	2.35183	2.13893	2.39569	2.29223	1.85878	1.87026	0.991728	1.87707	1.48027	1.88878	1.94571	1.70732	0.587576	0.522907
gene-ENSMUSG00000049295	5.09173	4.31075	4.26639	4.03247	3.98455	2.6425	4.74176	3.89666	3.94043	4.21567	3.59435	3.32398	5.72877	6.85863
gene-ENSMUSG00000033467	53.015	56.0955	51.6124	54.2826	52.4003	46.6525	62.7344	36.4798	52.4956	44.4353	38.843	48.0631	90.4477	96.1628
NewGene_3936	0.915015	1.96591	0.872845	1.08864	1.21866	0.914258	2.43344	0.434538	0.681523	0.507961	0.549913	0.9987	2.3156	1.83983
gene-ENSMUSG00000022303	0.168849	0.302179	0.154762	0	0	0.042729	0.166616	0	0	0.088469	0.296898	0	11.884	12.4198
gene-ENSMUSG00000022304	0.485515	0.105462	0.042193	0.323666	0.035611	0.186162	0.102624	0.108722	0	0.170026	0.29051	0.076364	0.527277	0.534283
gene-ENSMUSG00000027881	18.227	16.6154	17.8805	18.4955	14.0113	16.2452	12.2024	19.5783	13.2939	14.9568	14.2454	14.1076	4.291	6.04405
gene-ENSMUSG00000027882	53.0311	46.369	53.3851	66.9735	46.8493	57.9564	36.1973	42.6733	52.9438	47.4924	46.7088	54.1272	17.5107	19.2883
gene-ENSMUSG00000027883	3.50645	3.70143	3.17125	2.06295	1.69291	1.23828	1.77672	1.47572	2.44449	2.34116	2.06231	2.05569	3.59029	3.83773
gene-ENSMUSG00000027889	6.25624	6.84933	6.74726	3.11145	4.03118	4.36714	5.9249	3.96386	5.97074	4.49678	4.47479	4.61644	6.8579	7.07767
gene-ENSMUSG00000034163	4.07081	3.94478	4.08525	2.57137	2.50728	2.32244	1.7486	1.79406	2.26247	2.64156	2.12454	2.17279	0.712983	1.02447
gene-ENSMUSG00000034160	24.0593	21.018	23.594	13.5411	12.1108	14.3145	9.47504	10.6844	12.9459	11.3982	13.1284	12.6624	1.894	5.75012
gene-ENSMUSG00000034168	6.94268	7.73412	7.77688	9.60545	9.71108	9.49103	7.39926	7.42558	9.84745	8.549	7.69041	8.27315	4.49892	4.80046
gene-ENSMUSG00000029379	0.617167	0.276464	0.436051	7.3673	7.94245	11.3038	4.40901	4.06999	6.17443	7.02187	8.72278	6.89522	1.40332	0.7754
gene-ENSMUSG00000029373	46.7356	42.8979	48.8869	16.1221	17.6973	18.8591	26.1729	17.2862	22.225	29.1828	30.2366	21.8472	183.986	165.498
gene-ENSMUSG00000072763	0.23931	0.317287	0.431424	0.220239	0.094376	0.416774	0.080796	0.208737	0.146973	0.314394	0.238362	0.1932	0.090343	0.129998
gene-ENSMUSG00000072762	1.35295	0.824196	1.34517	1.02662	0.460372	0.937055	1.05181	0.94654	0.837397	1.1726	0.811657	0.549446	0.25588	0.445371
gene-ENSMUSG00000007872	2.8802	3.80013	3.14302	4.41903	4.04965	5.39555	2.12852	1.1066	2.61033	2.21745	2.07504	2.8196	3.46191	2.29083
gene-ENSMUSG00000028128	0.0371	0.17189	0.081607	0.060891	0	0.164704	0.03315	0	0.046563	0.107087	0.089414	0	0.874133	1.14599
gene-ENSMUSG00000045092	3.15277	2.85579	2.57171	0.730721	0.755933	0.732187	0.707094	0.90986	1.00688	1.05812	1.0834	0.70294	0.777337	1.10479
gene-ENSMUSG00000028426	44.6078	47.097	50.54	40.7834	40.2909	36.9994	29.275	38.7951	39.6423	42.3546	43.1892	37.2533	17.7507	19.2052
gene-ENSMUSG00000028420	69.9372	65.1862	70.2253	43.684	42.7951	47.8727	35.4889	31.6062	46.6527	44.5081	44.1506	38.5159	21.2964	23.81
gene-ENSMUSG00000032783	0.511055	0.629268	0.94756	0.20309	0.162583	0.294688	0.234598	0.112894	0.112468	0.257238	0.514027	0.212631	0.40509	0.885967
gene-ENSMUSG00000032786	37.8862	49.3182	53.264	40.1484	34.2252	36.9943	60.1435	41.0827	39.2624	35.3898	32.2496	65.9401	177.066	153.193
gene-ENSMUSG00000032788	22.3204	24.2919	22.7616	6.80203	6.87675	6.07358	9.39122	6.55886	8.6394	8.47195	8.06467	8.19318	40.412	44.5459
gene-ENSMUSG00000078502	10.2265	9.17218	10.525	6.09046	4.31479	5.66562	2.5665	4.80986	4.18425	5.66744	5.66304	4.17267	1.85078	2.51898
gene-ENSMUSG00000089844	1.56619	1.46833	1.80956	7.74583	4.49454	5.93204	4.67578	6.23145	5.78439	4.60121	4.31653	6.49693	2.14929	1.8425
gene-ENSMUSG00000032258	2.53273	1.96959	0.307693	1.19273	1.72131	1.90881	0.476272	1.16884	1.39047	0.99912	0.606482	1.457	0.467055	0.57227
gene-ENSMUSG00000032253	3.07358	2.71527	3.46476	2.89105	2.20624	2.35728	1.16036	1.2662	2.06938	2.06845	1.87073	2.38407	0.570741	0.641017
gene-ENSMUSG00000032251	3.19199	2.5502	2.96237	5.02734	4.28305	4.47956	3.45831	4.44255	4.0815	4.07591	3.81254	4.4399	1.88512	0.977196
gene-ENSMUSG00000079677	14.6013	19.0299	14.1975	18.6672	31.323	24.4878	21.5015	21.2181	23.7343	27.1162	10.6784	25.2392	40.3627	35.6118
gene-ENSMUSG00000032254	2.87311	3.40489	2.3779	0.188618	0.372532	0.486247	0.078999	0.17925	0.29684	0.504308	0.664606	0.745345	1.46279	1.27011
gene-ENSMUSG00000021022	10.0293	8.5371	8.7643	12.7628	11.9047	13.9326	10.2053	7.43006	11.392	8.74315	10.197	10.0126	4.92395	4.93191
NewGene_1642	0.266996	0.810597	0.431825	0.642905	0.230265	0.806147	0.757291	0.287692	0.633327	0.550643	0.521484	0.575313	0.13414	0.112631
gene-ENSMUSG00000021024	333.221	322.492	324.285	539.998	563.003	687.492	583.753	343.218	571.339	362.371	359.597	428.396	155.188	188.134
gene-ENSMUSG00000021027	2.64037	2.08434	2.48183	3.25651	2.51413	2.85422	1.28601	2.09936	2.59278	2.10867	1.98103	2.41975	0.874656	0.763044
gene-ENSMUSG00000045128	829.309	791.519	759.655	386.495	500.812	436.567	810.013	670.987	515.399	613.218	686.87	559.991	1476.87	1752.61
NewGene_6382	1.01639	1.28673	1.35647	1.44383	1.42083	0.871285	1.21798	1.54831	1.86615	1.68669	2.89162	1.14815	2.03903	2.18739
gene-ENSMUSG00000000247	0.066876	0.059897	0.0488	0.859134	0.363994	0.629058	0.502937	0.805921	0.446881	0.220577	0.959436	0.446778	0.211704	0.231473
gene-ENSMUSG00000024217	47.5425	50.1575	47.1458	60.5972	60.7057	59.8802	71.3689	56.6584	65.4556	70.701	55.28	62.6262	86.1878	76.22
gene-ENSMUSG00000041718	6.5662	5.37366	6.52398	5.99381	5.69498	8.11186	4.04504	2.98782	5.25064	4.28589	4.62858	4.04966	2.26619	2.77964
gene-ENSMUSG00000059791	8.83077	10.5454	9.59142	2.16981	1.87632	2.36824	2.56402	2.44737	2.71838	3.77552	2.36688	2.23973	8.39063	8.86436
gene-ENSMUSG00000020773	5.08156	6.36077	5.24371	1.21642	1.18091	1.7106	1.79038	1.46375	1.82063	2.16946	2.2567	1.39591	8.46378	9.12972
gene-ENSMUSG00000020778	28.8361	29.9685	32.5331	31.4385	30.5837	31.7061	49.5751	25.5198	37.2852	35.6768	31.6408	34.8365	54.5707	55.1928
gene-ENSMUSG00000051146	1.20031	0.608491	0.925665	0.559235	0.523316	0.868501	0.925357	0.56737	0.519443	1.42017	0.736863	0.607173	1.12068	1.16809
gene-ENSMUSG00000051147	9.55807	9.73236	10.8797	7.67372	6.4866	8.57252	5.86787	5.95847	6.34777	6.07758	7.28681	6.67575	3.32762	3.72326
gene-ENSMUSG00000057596	32.1123	29.9871	31.6327	40.8547	30.7975	38.1571	1.40886	18.1488	29.8566	22.3831	20.8584	25.7816	6.9889	9.31548
gene-ENSMUSG00000058546	1268.35	1340.75	1344.99	761.004	919.968	860.257	1080.44	713.396	918.772	1005.86	983.006	880.521	1908.37	1829.55
NewGene_4526	0.202694	0.293759	0.363941	1.57803	0.471456	0.186699	2.28505	2.60834	3.15279	0.350332	0.278131	0.379242	0.222371	0.211591
gene-ENSMUSG00000016283	0.265093	0.185439	0.185577	1.97011	1.39276	1.1239	0.560043	1.75403	0.736904	0.694442	0.985558	0.573054	0.491932	0.423256
NewGene_6609	0.060571	0.477623	0.22086	1.6293	1.54546	1.26466	2.44066	1.41589	1.38863	1.37796	1.30646	2.34394	0.43189	0.160754
gene-ENSMUSG00000015882	2.47269	3.18592	3.25544	2.18118	1.44005	2.90547	0.846509	1.09593	1.56478	1.26247	1.65684	1.62578	0.344638	0.523757
gene-ENSMUSG00000045826	0.483947	0.615842	0.282243	0.273496	0.692983	0.987162	1.85232	0.576667	0.385836	0.620681	1.44424	0.438711	1.04731	1.61346
gene-ENSMUSG00000045827	11.9597	10.1488	10.9182	40.5434	28.0032	35.7758	19.3691	30.9936	28.8554	37.2163	36.8402	67.3123	8.9294	9.67442
gene-ENSMUSG00000000001	53.6178	45.7951	51.6449	48.2492	35.8847	46.8206	26.6073	20.0689	41.127	30.6099	30.1195	33.7674	17.1665	19.2182
gene-ENSMUSG00000007682	0.285704	0.314986	0.256078	0.075197	0.065677	0.07307	0.059781	0.192838	0.117717	0.210457	0.148813	0.16449	0.24696	0.272432
gene-ENSMUSG00000045573	0.434795	0.39991	0.366346	0.041698	0.219187	0.326342	0.185485	0.318216	0.49268	0.264032	0.118211	0.496192	2.58878	3.11707
gene-ENSMUSG00000002308	2.97351	3.58042	2.98329	4.29084	3.31288	3.99752	4.77585	2.15741	4.15076	3.31516	3.1988	3.78766	7.04204	7.56216
gene-ENSMUSG00000037638	0.768058	0.457418	0.537695	0.634088	0.381662	0.343192	0.890788	0.448753	1.12747	0.910143	0.392174	0.745894	1.76931	1.59881
gene-ENSMUSG00000113450	4.63675	3.93894	4.53173	2.93835	2.25354	2.65441	1.382	3.37236	2.22603	3.22825	3.196	2.84794	0.683498	0.977258
gene-ENSMUSG00000037636	3.55159	4.87354	3.4181	7.56417	8.70813	7.47815	7.2721	9.38037	8.36388	7.25997	5.39374	7.41154	5.79834	4.73258
gene-ENSMUSG00000050379	3.32951	3.38521	2.85313	1.08729	1.24849	1.40429	1.49383	3.22071	1.71702	2.02584	2.72125	1.33768	1.31802	1.25967
gene-ENSMUSG00000050370	0.893644	0.506124	1.06928	1.3228	1.09658	1.49384	0.276279	0.216915	0.264998	0.193308	0.118132	0.707675	0.392138	0.206919
gene-ENSMUSG00000030060	8.69349	6.72259	7.40394	4.90684	4.96477	5.85535	7.69328	4.88283	6.03146	7.53846	7.76977	6.05804	8.87369	9.68249
gene-ENSMUSG00000090626	0.227087	0.730165	0.588026	0.373673	0.383234	0.602271	0.636689	0.930805	0.517316	0.288849	0.292493	0.207485	0.067753	0.25551
gene-ENSMUSG00000030067	25.4202	23.6963	15.1431	46.2563	48.0444	22.296	16.4706	46.1807	31.0723	31.6688	25.121	33.4061	6.02459	8.26822
gene-ENSMUSG00000091971	0.414551	0.615305	0.47254	2.20738	1.23418	1.5382	1.42794	1.54786	1.35404	1.53174	1.56331	2.243	1.40602	1.46402
gene-ENSMUSG00000031333	9.49631	7.54147	8.68746	5.32019	4.7765	4.59997	2.98822	3.54935	5.27471	5.66426	4.91962	4.87353	1.93588	2.28093
gene-ENSMUSG00000022142	2.98074	3.01966	3.0649	2.22105	2.11575	2.18465	1.3957	1.83664	1.86928	2.01671	1.55684	1.38789	1.19661	1.17396
gene-ENSMUSG00000022141	3.12718	2.52702	3.40874	2.81363	2.48376	2.50949	1.68357	2.7992	2.44793	1.96926	2.50413	2.53018	0.963112	1.24038
gene-ENSMUSG00000022148	120.343	121.995	121.356	135.613	121.624	121.437	119.922	151.247	126.854	120.2	114.483	120.57	56.3672	53.5884
gene-ENSMUSG00000025494	0.221643	0.311515	0.549138	0.271081	0.100816	0.285148	0.678341	0.133187	0.360638	0.160223	0.577353	0.146875	0.501396	0.493373
gene-ENSMUSG00000025491	2.14927	3.01016	2.2836	12.7432	14.8663	12.1121	13.375	7.67989	7.89044	5.83342	6.12331	8.91947	2.66372	3.16838
gene-ENSMUSG00000025499	19.6454	22.5047	20.6594	32.3185	30.9662	28.7606	38.3543	21.3866	32.0276	28.319	24.3563	29.0037	40.4379	35.9238
gene-ENSMUSG00000029178	24.4771	22.8099	24.4579	16.5601	14.403	16.0249	8.77979	10.6784	15.1954	12.2412	12.2129	9.94025	4.08091	4.48117
NewGene_26	0.628741	1.04902	1.04435	1.6421	1.86949	2.24661	2.87371	0.906364	1.88849	0.767593	0.854439	1.8663	0.754958	1.05431
gene-ENSMUSG00000035540	19.7819	5.05641	0.438869	0.489248	0.344342	0.663704	1.55187	0.685725	0.307575	0.285655	0.110597	0.501664	0.561539	0.534633
gene-ENSMUSG00000039242	2.31738	2.48691	1.58069	3.42017	2.81033	3.26644	2.44563	2.37693	2.02063	3.58897	2.06872	3.5584	1.40819	1.54015
gene-ENSMUSG00000035547	1.64289	2.07287	1.34499	1.5023	1.42592	1.59192	1.58495	1.47917	1.70819	1.32098	1.07313	1.23307	2.88673	3.25681
gene-ENSMUSG00000090363	0.126332	0	0.11039	0.48548	0.713275	0.857549	0.346205	0.35496	0.622028	0.154184	0.162221	0.077852	0	0
gene-ENSMUSG00000032010	0.621944	0.744148	0.737341	0.178997	0.390238	0.384312	0.33545	0.173022	0.312492	0.844043	0.306696	0.306879	0.968109	0.697739
gene-ENSMUSG00000032012	0.137725	0.080753	0.088279	0.018358	0.08008	0	0.023253	0.050301	0.061498	0.027484	0	0.043363	0.174045	0.325232
gene-ENSMUSG00000032014	1.34689	1.18421	0.715715	5.85065	6.78938	7.19128	5.54862	4.18055	6.65855	2.89715	2.4751	4.31122	2.95785	2.37826
gene-ENSMUSG00000018761	45.9268	42.8953	44.6763	45.8991	39.4956	43.6477	51.3357	43.0146	40.9307	41.0789	30.8491	46.0539	66.7757	74.482
NewGene_7409	0.152363	0.099166	0.234256	9.23141	6.89243	8.82389	1.50093	0.233352	2.65342	1.42969	1.42053	3.12059	0.087844	0.09079
gene-ENSMUSG00000021556	0.853429	0.747673	0.624197	0.322821	0.176031	0.265422	0.354223	0.310277	0.461045	0.286377	0.288518	0.405076	0.667972	0.423478
gene-ENSMUSG00000039934	11.6266	13.5644	12.0647	17.5397	16.6209	17.8704	9.58491	12.3609	13.1679	10.3514	10.6046	12.796	3.30105	3.59892
gene-ENSMUSG00000023953	2.57979	3.18728	3.48816	2.14934	2.8382	2.06631	1.30152	1.33446	1.94666	2.31116	1.38381	2.17964	0.982666	1.23487
gene-ENSMUSG00000023951	3.57977	3.20731	3.8678	11.2001	8.12856	8.30384	9.79501	9.78726	8.36469	12.1615	12.6456	16.4378	5.10035	5.42499
gene-ENSMUSG00000053716	10.3265	11.0824	9.74249	4.85257	3.83174	3.41996	3.10217	4.13079	4.18418	3.9487	4.28729	3.45463	12.5582	12.4558
gene-ENSMUSG00000036223	1.48532	1.42737	1.20419	0.108115	0.179534	0.307631	0	0.119721	0.339165	0.210944	0.238026	0.152002	0.850064	0.720176
gene-ENSMUSG00000024451	2.31669	2.43905	2.20244	0.080436	0.148577	0.257471	0.244141	0.403126	0.284821	0.392793	0.583138	0.122965	2.26398	2.27325
gene-ENSMUSG00000027184	132.164	113.299	126.751	81.6381	59.1369	78.3973	37.1762	43.9032	72.8079	57.8251	60.9714	61.1652	21.454	32.8416
gene-ENSMUSG00000027187	209.395	200.724	205.909	62.2579	50.8562	58.4003	71.1693	204.654	100.976	216.483	271.21	158.112	91.355	98.0624
NewGene_2046	37.045	38.1388	36.3833	77.5587	57.4154	65.9998	76.2642	47.5686	59.3863	51.3625	49.3528	81.6647	56.9241	70.6277
gene-ENSMUSG00000027180	25.6617	21.1814	22.5113	19.2655	17.0033	20.5557	9.96879	13.4791	17.5136	15.6529	16.6908	14.404	7.12006	8.58468
gene-ENSMUSG00000024981	79.9562	76.3687	79.7584	90.5554	87.55	89.8189	86.4183	65.2971	84.3086	60.2437	57.0516	69.9741	30.265	37.9844
gene-ENSMUSG00000024982	63.8667	63.0391	60.4614	72.966	73.4613	73.9055	60.0156	62.4687	62.3839	59.0981	62.4529	55.9868	20.4408	19.1859
gene-ENSMUSG00000024983	27.3735	25.5543	27.4836	20.6412	18.917	19.0472	19.664	20.9646	20.4529	16.6978	16.9734	16.7572	9.46879	11.073
gene-ENSMUSG00000024985	7.53802	7.1239	8.17312	8.88607	5.55678	7.18014	2.86571	3.15503	5.30865	4.31195	4.28661	5.08588	1.55399	1.22769
gene-ENSMUSG00000024986	23.9828	23.8959	24.7104	11.6855	9.19708	8.79667	8.56702	8.03771	9.11499	9.66631	9.67021	6.53711	11.8705	13.1349
gene-ENSMUSG00000024989	5.00442	3.92483	4.42023	1.26989	0.870455	1.31485	0.526751	0.833127	1.22867	1.06259	1.35198	1.26877	0.943782	1.31746
gene-ENSMUSG00000050192	2.24444	2.12227	2.6518	1.73269	1.25324	1.41786	0.905137	1.57171	1.83107	1.55048	1.5564	1.4618	0.504748	0.5842
gene-ENSMUSG00000071657	43.462	44.5962	46.9942	33.5273	34.7046	32.7535	39.3182	33.7209	41.4895	35.8458	35.3392	38.8921	64.5424	81.7431
gene-ENSMUSG00000071654	12.243	16.0418	14.219	26.0874	28.9242	22.1232	30.1488	26.6893	23.9911	24.9374	22.5818	24.7864	30.7236	27.3331
gene-ENSMUSG00000032902	2.29769	2.01516	2.71872	5.11441	3.80509	5.74804	3.70805	2.16567	3.83731	3.47653	4.11661	4.81849	1.5433	1.91396
gene-ENSMUSG00000026581	0.059647	0.113455	0.095324	1.22091	1.43242	0.885747	0.886082	0.792354	1.51514	0.859852	0.877407	0.772544	0.130969	0.276451
gene-ENSMUSG00000063317	1.53571	1.11597	1.30843	1.26602	1.10682	1.17081	0.63938	0.83681	0.994476	0.774907	0.930176	1.16613	0.403648	0.500873
gene-ENSMUSG00000030509	2.57546	2.33652	2.45334	3.02109	2.21493	2.1024	1.78567	2.19163	2.19415	1.93422	1.98287	2.08811	0.744672	0.908302
gene-ENSMUSG00000049734	118.231	131.699	121.021	143.088	140.201	141.329	179.038	164.199	137.391	130.844	136.252	148.185	157.624	207.477
NewGene_3877	0	0.548135	0.268961	0	0	0	0	0.378959	0	0	0.194489	0.095389	1.9478	2.16029
gene-ENSMUSG00000048285	1.24544	1.05497	1.38104	0.677084	0.639446	0.728654	0.526471	0.319828	0.72514	0.476872	0.544059	0.676228	1.14716	1.32595
gene-ENSMUSG00000042870	17.7492	12.6572	12.4478	15.718	15.8651	11.3487	20.0902	14.4773	11.6711	12.3433	15.3085	13.7518	29.9292	23.7325
gene-ENSMUSG00000047996	2.27186	1.57087	2.35325	0.792969	0.557189	0.737384	0.326855	0.537837	0.42477	0.542311	0.355322	0.21012	0.863184	1.04377
gene-ENSMUSG00000038650	141.966	137.97	135.659	158.806	141.056	168.189	203.791	108.604	203.65	144.016	130.303	203.314	300.712	302.661
gene-ENSMUSG00000038658	4.92054	4.56057	4.61959	9.0837	7.81505	9.71802	4.84133	6.75835	6.85541	5.34322	5.59621	6.33695	1.9428	1.77465
gene-ENSMUSG00000035062	3.83225	4.69777	4.18432	3.44495	3.03377	3.80146	1.50925	4.20577	2.95976	3.67363	3.81247	2.63284	1.49688	1.77356
gene-ENSMUSG00000035064	1.11376	1.20455	1.39706	0.140841	0.146283	0.333952	0.405852	0.429137	0.263376	0.332905	0.388722	0.142717	0.91408	0.751053
NewGene_2837	0	0	0.081117	0.195368	0.303823	0.603233	0.561176	0.38836	0.362195	0.450828	0.356615	0.383202	1.20375	1.04358
NewGene_2838	1.7117	1.90078	2.15844	1.74518	1.42244	1.97336	1.62978	1.39137	1.42854	2.01357	2.08384	1.78733	0.566781	0.853806
gene-ENSMUSG00000078713	53.3577	49.3843	49.5135	82.1002	92.1929	91.284	89.4364	70.9765	90.3609	86.766	93.7043	90.0041	85.9381	85.3159
gene-ENSMUSG00000045594	43.6897	45.0535	45.1569	30.2398	29.2508	29.071	42.6165	32.6764	36.1266	37.6309	34.3713	35.4745	55.4793	58.192
gene-ENSMUSG00000006315	54.158	57.1038	50.5852	42.3198	41.2614	55.3128	55.6587	27.6404	51.1311	39.4553	36.9747	41.1378	90.4966	88.9537
gene-ENSMUSG00000041035	17.9545	19.1065	15.646	24.2287	21.677	25.7584	30.929	16.5778	23.5599	22.4326	20.1137	20.8993	31.5614	29.7759
gene-ENSMUSG00000050174	3.57163	4.05431	5.31316	3.02873	3.53048	3.17329	4.78117	3.75744	3.91665	4.19187	3.71592	3.5568	5.10065	6.11632
gene-ENSMUSG00000021614	0.01704	0.094315	0.002425	0.123673	0.093748	0.100903	0.051319	0.105731	0.09737	0.043989	0.042383	0.090403	0.007453	0.060831
gene-ENSMUSG00000041695	5.43475	6.06513	5.6233	2.36611	2.28867	1.83207	2.03859	2.1697	2.92911	3.45369	3.89626	2.8391	1.97654	2.35116
gene-ENSMUSG00000041697	313.244	322.713	305.658	440.394	521.311	439.938	590.759	463.45	516.546	525.102	499.355	487.752	641.142	548.929
gene-ENSMUSG00000040345	39.8167	39.9609	38.0099	33.3223	28.9689	32.5719	41.1025	26.5335	44.9772	27.2198	26.1757	33.4542	58.7642	68.5244
gene-ENSMUSG00000041961	0.696936	0.547379	0.11863	0.420766	0.505635	0.446194	0.277271	0.447273	0.4714	0.492851	0.464141	0.306518	0.168042	0.128607
gene-ENSMUSG00000041966	1.53938	1.67062	1.74305	1.93316	2.20823	1.90598	3.17065	2.73958	1.90606	1.78526	2.62047	2.82705	0.591372	0.705949
gene-ENSMUSG00000004207	1811.52	1919.47	1863.85	1381.24	1217.14	969.233	2178.24	1838.3	1656.26	1815.91	1632.54	2045.88	3078.68	3618.1
NewGene_5599	1.71891	1.60378	1.96723	5.63034	4.56989	4.95224	3.65541	3.95027	4.27981	3.35013	3.7183	5.4256	1.57002	1.68125
NewGene_171	4.77333	6.35573	4.98176	311.091	277.046	297.929	366.28	258.576	273.995	229.572	232.037	334.078	8.14985	7.91502
gene-ENSMUSG00000057969	0.048677	0.035647	0.04891	0.408432	0.522688	0.146318	0.181578	0.175791	0.35619	0.161885	0.155812	0.056816	0	0.010125
NewGene_5048	4.06394	7.11877	7.17078	4.01333	5.38194	4.16603	2.9295	5.20033	3.66281	4.20626	7.65991	4.83194	1.55299	1.67172
gene-ENSMUSG00000043866	30.0115	30.7543	30.0601	27.9896	31.6325	27.9925	33.9497	32.6785	34.1143	37.1716	38.0238	33.6506	66.1883	61.5374
NewGene_4316	0.95164	0.994535	0.485341	2.54261	1.91169	2.59376	2.06425	4.2755	2.23427	2.54991	2.47098	3.29078	0.543486	0.678387
gene-ENSMUSG00000052609	2.95627	2.52899	2.52982	0.785061	0.567703	0.439105	0.979722	0.830659	0.974755	0.875283	0.645574	0.922237	1.34334	1.76237
NewGene_6816	0	0	0	22.0488	18.3768	25.1477	3.94118	5.5241	5.52982	1.9034	1.33444	13.6715	0	0
gene-ENSMUSG00000026856	5.3025	5.68515	5.38798	4.01924	3.86534	3.6777	6.15904	3.79565	6.37527	3.43925	5.11364	3.68785	6.92008	6.49383
gene-ENSMUSG00000067916	14.2537	13.0233	14.4181	9.84098	5.61724	9.70886	5.03653	6.14675	5.76913	8.2052	8.46297	6.72849	2.22389	3.21978
gene-ENSMUSG00000036022	2.8164	2.74431	3.20266	1.80892	1.50062	2.36278	0.992355	2.33548	1.90138	1.38676	1.59482	2.32082	0.475959	0.514418
gene-ENSMUSG00000054604	27.5693	26.4258	27.341	31.01	25.3622	31.4458	21.7483	19.8355	25.6366	22.9089	21.3508	24.3248	11.1073	12.3071
gene-ENSMUSG00000017291	5.4703	5.35697	5.14687	4.61164	3.74487	3.9333	2.32569	2.47854	3.29197	3.12433	3.41093	3.37632	1.38029	1.4679
gene-ENSMUSG00000033213	0.480696	0.31145	1.37661	24.9337	17.5012	20.5962	12.5325	12.7424	9.44766	12.7841	9.37094	23.8533	7.50081	7.12087
gene-ENSMUSG00000037772	58.5179	65.8693	60.6467	44.767	50.4025	43.8996	65.171	62.1236	51.4752	77.0208	83.1514	54.2496	108.388	104.024
gene-ENSMUSG00000036792	1.06079	1.59631	2.99605	1.85326	1.53933	2.07942	1.63645	1.25896	1.59218	1.78593	1.21152	1.69706	0.462958	0.748509
gene-ENSMUSG00000094441	2.30922	1.36904	2.39857	1.9932	1.80187	1.74227	0.593825	0.904418	1.32967	1.14943	1.73273	1.35633	0.530106	0.538614
gene-ENSMUSG00000051316	3.63179	3.57105	4.33848	4.55808	3.86955	4.47483	3.14225	4.90346	4.22171	4.72856	5.27397	3.64386	1.26022	1.37825
gene-ENSMUSG00000030745	8.11608	9.00163	8.98161	8.66126	6.74956	6.27871	9.71447	9.42016	7.68513	7.82594	6.83599	6.65183	10.4296	11.3189
gene-ENSMUSG00000030744	445.363	464.201	433.949	312.753	316.996	339.103	441.649	213.538	410.045	304.952	287.818	365.189	721.859	752.644
gene-ENSMUSG00000030742	0.800725	1.3554	0.683914	0.34507	0	0.110664	0.901625	0.467173	0	0.286372	0.68489	0	8.97971	13.3708
gene-ENSMUSG00000030741	9.01976	6.8927	7.33873	9.66805	8.10695	9.93809	12.0594	6.25049	10.3752	7.61843	5.80456	11.2224	15.1611	17.3355
gene-ENSMUSG00000064326	10.3584	9.92912	10.5682	11.8107	11.0025	12.0645	14.935	7.28908	13.9884	12.996	10.0802	11.2576	24.9429	21.9153
gene-ENSMUSG00000052656	19.0327	18.8213	18.0909	24.7914	22.1208	25.0641	17.7892	16.6791	22.8733	19.2565	19.8611	19.2284	6.28347	7.33852
gene-ENSMUSG00000022364	8.92964	10.5911	9.86817	3.69119	2.85196	4.76108	2.50126	3.34952	4.70391	3.76485	3.91278	2.96724	4.70521	4.79487
gene-ENSMUSG00000104713	8.41448	5.38582	5.43673	116.363	76.379	101.159	51.3094	54.6718	60.6052	35.9205	34.6867	103.38	3.789	4.30293
gene-ENSMUSG00000022360	5.37338	5.14768	5.37219	2.2863	2.24491	2.0707	1.27552	1.28931	1.86302	1.91477	1.52308	1.87087	1.50332	2.05015
gene-ENSMUSG00000025860	11.7587	11.0538	11.7663	10.0379	8.7142	10.3669	5.46015	6.51636	8.276	7.14698	7.08772	8.10651	3.22007	3.4527
gene-ENSMUSG00000025862	17.1	15.01	16.8391	13.9937	9.79267	14.055	5.8788	7.15636	9.2632	11.1279	10.445	12.1184	3.20077	4.21897
gene-ENSMUSG00000025867	0	0.018104	0.01536	0.447743	0.359335	0.731746	0.289604	0.383807	0.17573	0.200461	0.15126	0.37075	0.015762	0.006633
gene-ENSMUSG00000025868	47.3454	47.5174	52.3598	57.7282	66.3453	61.8014	59.1825	64.9866	69.3565	76.8834	67.417	72.9545	108.452	99.6758
gene-ENSMUSG00000025869	11.8781	11.7156	11.8411	13.5473	16.0794	13.889	20.6529	17.623	15.7099	15.3066	14.3464	18.2606	23.2483	23.4996
gene-ENSMUSG00000029705	27.6299	25.3965	27.0955	12.8296	11.4339	10.614	13.6261	16.565	17.3961	15.7958	16.5894	16.8312	37.9106	39.4265
gene-ENSMUSG00000029708	3.59581	3.53197	3.40663	3.96729	4.60546	3.74332	3.83794	2.56499	3.77496	3.44158	3.6495	4.28037	1.54232	1.59484
gene-ENSMUSG00000049807	1.65285	1.66279	2.24423	0.400854	0.698921	0.572204	1.22775	0.860451	1.23614	2.14638	0.948193	0.580423	0.847151	1.03693
gene-ENSMUSG00000038323	4.50366	3.37615	3.8861	4.49083	3.68341	5.08627	3.19763	2.22721	4.10177	3.57673	3.27574	2.81919	1.382	0.895063
gene-ENSMUSG00000062931	2.83943	2.32611	2.46134	3.52002	3.05001	3.2384	1.8683	2.84299	1.89685	3.08037	3.53655	3.19876	1.17736	0.692565
gene-ENSMUSG00000025137	6.98461	7.53928	7.27129	5.25301	5.21396	5.18053	9.2632	5.23383	6.08193	5.12917	5.26583	6.06255	8.82186	10.9257
gene-ENSMUSG00000025135	39.6373	41.5576	39.5736	35.0696	35.831	35.5783	48.3752	41.9557	42.7502	37.7366	35.2863	35.9535	84.8516	85.0544
gene-ENSMUSG00000066235	1.06816	0.82347	0.922785	0.467122	0.51536	0.370252	0.716135	0.382239	0.493145	0.737453	0.547543	0.456144	1.05406	0.767413
gene-ENSMUSG00000066232	23.1818	21.6233	23.4903	16.6837	13.5023	14.2606	7.48206	12.2635	11.6361	14.7324	15.5808	13.1133	5.66117	6.20981
gene-ENSMUSG00000044408	150.93	139.024	139.628	58.37	51.3553	67.2042	47.2984	40.2557	63.4566	56.8644	59.004	49.2493	67.1315	77.031
gene-ENSMUSG00000028076	1.62414	2.13424	1.2633	4.49365	3.5776	4.69234	3.83655	3.07475	4.8089	4.49341	6.04427	7.46185	1.37631	1.17321
gene-ENSMUSG00000038489	7.83828	10.1699	9.39022	12.1159	15.2499	9.88646	15.6324	9.79545	11.7349	12.3214	11.8424	10.9284	25.093	21.9846
gene-ENSMUSG00000031438	63.5361	58.9142	60.5137	55.7456	45.0285	49.3248	59.3568	60.2011	62.9376	86.3465	86.2171	82.3335	56.6943	64.3429
gene-ENSMUSG00000037989	0.009618	0.02376	0	0.997945	0.72109	0.644391	0.923835	0.475658	0.607084	0.577644	0.49056	0.963874	0.014493	0.04679
gene-ENSMUSG00000023852	3.61824	3.32516	3.81027	4.19578	3.14714	3.05512	1.71901	3.26624	2.55124	3.12682	2.77256	2.8554	1.09246	1.29321
gene-ENSMUSG00000070738	7.48417	7.21929	6.57483	3.9502	3.00966	3.31648	3.34065	2.94562	3.99198	2.81399	2.48936	3.55033	7.83974	7.59636
gene-ENSMUSG00000004044	0.359883	0.348116	0.25393	0.141706	0.141281	0.057522	0.102918	0.081199	0.158802	0.082594	0.23169	0.213002	2.30996	2.86851
gene-ENSMUSG00000070730	11.4217	8.7149	8.27834	23.5497	17.37	22.4491	15.5701	16.5469	17.9124	17.0503	15.4571	20.7525	8.32595	9.77999
gene-ENSMUSG00000004040	17.5074	18.0931	19.979	30.3034	27.3658	28.186	23.0909	21.0392	23.3955	16.3933	15.738	26.1364	11.7532	11.2938
gene-ENSMUSG00000031431	21.5939	21.8799	22.5741	8.96638	7.19366	9.1676	10.4497	7.04095	10.1695	9.09297	7.27962	7.70428	9.91489	9.32475
gene-ENSMUSG00000060301	0.98753	0.833353	0.966072	0.66095	0.531769	0.468686	0.522096	0.477153	0.486502	0.751238	0.673822	0.792349	0.251798	0.223989
gene-ENSMUSG00000031434	6.65563	6.89285	7.01427	2.81661	3.23453	2.44267	3.13367	4.56692	3.61469	4.70137	4.12066	2.94065	1.11207	1.32965
gene-ENSMUSG00000027398	2.70783	2.30084	5.55599	117.078	118.605	157.85	36.5585	34.8778	51.1124	29.5338	30.8002	55.9482	1.28321	1.50741
gene-ENSMUSG00000027399	0.604641	0.616479	1.04351	20.4278	17.8515	21.9123	4.09576	7.13394	6.60004	6.49344	5.53419	10.8435	0.606429	0.641244
gene-ENSMUSG00000004591	6.31789	5.226	6.85006	7.40558	6.1412	6.68707	3.38741	4.40695	5.22747	4.82439	4.60148	5.50544	1.24138	1.44801
gene-ENSMUSG00000026628	148.41	150.125	151.916	297.153	253.962	291.65	261.218	188.261	246.127	194.551	171.448	278.692	297.558	325.434
gene-ENSMUSG00000026627	16.0527	15.7404	18.7831	21.1898	19.149	19.073	15.0871	20.2161	20.6542	20.1301	19.7614	19.4118	45.7602	46.9985
gene-ENSMUSG00000026623	8.66054	7.27864	7.95774	3.9797	3.82154	3.49099	2.56552	3.42333	3.87452	3.55064	3.5348	3.059	3.34411	2.83145
gene-ENSMUSG00000026622	1.63144	1.56221	1.75583	0.363895	0.243231	0.439651	0.300643	0.12096	0.297353	0.318561	0.245688	0.377179	0.462018	0.832492
gene-ENSMUSG00000063652	0.81681	1.32924	1.09953	0.992145	0.943455	0.849703	0.822957	0.539565	1.09928	0.701539	0.722029	0.98242	0.293413	0.463878
gene-ENSMUSG00000063659	17.7202	16.9304	15.4817	11.5321	12.1803	12.3322	8.27887	6.90353	12.7159	7.19153	7.19276	8.93658	5.32211	5.58543
gene-ENSMUSG00000022811	5.35156	5.02003	5.25945	4.19041	3.44164	3.91126	2.34695	2.73718	3.97334	3.42169	3.28407	3.27494	1.11916	1.263
gene-ENSMUSG00000022816	0.442641	0.253125	0.594322	0.400431	0.362812	0.397035	0.189763	0.211095	0.258539	0.459298	0.397239	0.248539	0.247888	0.363701
gene-ENSMUSG00000022817	25.4292	26.8407	26.2412	7.84067	8.34015	6.13186	15.8729	8.80585	11.0548	11.6362	10.9733	9.40826	34.4173	37.8694
gene-ENSMUSG00000028917	7.16059	7.65683	7.02283	7.21582	6.26576	6.05036	9.01777	6.82384	7.82333	8.26223	6.53643	9.47895	9.49462	11.9195
NewGene_4256	0.864484	1.06906	1.33181	0.816045	0.591619	0.974527	0.953036	1.30699	1.7535	0.631186	1.34871	0.908784	2.46283	2.28737
gene-ENSMUSG00000009614	0.485708	0.248127	0	0	0	0	0.024689	0	0.021878	0	0.024518	0	0.488671	0.503966
gene-ENSMUSG00000045414	11.8736	10.5293	12.3447	3.98945	3.75033	3.95949	3.32301	3.40201	5.11869	5.09389	4.55652	3.34503	3.57395	3.2488
gene-ENSMUSG00000002881	25.3396	22.5336	25.1882	29.1437	25.4383	29.1657	12.7523	22.4316	24.5355	24.4907	24.3595	23.468	6.29782	6.36559
gene-ENSMUSG00000002885	28.5659	28.0306	25.5	39.9849	43.1493	38.1556	46.07	54.5832	56.9579	44.1996	40.854	35.3601	15.2728	14.566
gene-ENSMUSG00000001288	1.09328	1.24433	1.23725	1.50367	1.20018	0.600117	1.20712	2.04412	1.58367	1.82123	1.58679	1.8351	2.10652	2.10764
gene-ENSMUSG00000001289	181.474	190.404	188.142	145.248	155.645	148.867	234.791	209.071	171.755	201.416	200.242	170.531	274.172	265.843
gene-ENSMUSG00000001285	12.0274	14.5378	12.1473	10.8837	10.7654	10.2882	15.4783	7.18627	10.964	9.82665	8.45523	10.0736	16.9443	20.7614
gene-ENSMUSG00000001280	8.03469	7.04868	7.32254	4.90534	4.53522	4.63578	3.79953	4.70988	4.14365	5.59004	4.23721	5.10662	2.29286	2.68279
gene-ENSMUSG00000001281	1.63792	1.24581	1.69742	6.99526	6.55067	6.26708	14.2118	6.07782	9.48886	5.88113	9.52971	8.29777	7.60828	6.77546
gene-ENSMUSG00000074909	1.46074	1.15541	1.46284	1.19346	0.75095	0.948639	0.453333	0.459207	0.747281	0.725493	0.721848	0.834657	0.246124	0.286892
gene-ENSMUSG00000058135	63.713	60.1126	55.622	37.2592	41.3232	43.956	79.4456	83.653	60.7623	113.268	109.718	89.8964	92.6881	96.4421
gene-ENSMUSG00000005054	744.212	792.64	762.972	922.159	1015.37	952.355	986.471	918.372	1061.86	1349.97	1252.57	1187.28	1912.18	1659.34
gene-ENSMUSG00000050708	13382.6	14400.5	13737.9	11749.5	12068.6	11478.4	23218.3	11670.3	16373.3	17785.6	16487.2	17919.6	25583.5	25793.6
gene-ENSMUSG00000000486	0.414015	0.511631	0.362381	0.253488	0.428671	0.302808	0.388302	0.424767	0.630109	0.48132	0.144304	0.489804	1.22941	1.32849
gene-ENSMUSG00000000489	2.99071	3.94434	3.31313	7.41957	5.74965	6.77191	2.60171	2.24919	3.58042	2.11528	1.87174	3.42786	7.51773	7.3866
gene-ENSMUSG00000040133	0.163329	0.100148	0.107978	0.12781	0.11706	0.016122	0.050571	0	0.022356	0	0.021274	0.157776	0.34103	0.379162
gene-ENSMUSG00000024287	6.45589	6.41847	6.13942	6.24162	6.39923	6.07803	4.86223	7.79452	5.29348	6.92081	8.18789	7.43069	1.30151	1.93553
gene-ENSMUSG00000059669	7.13212	5.86115	6.41084	9.94748	7.30667	8.46086	6.21204	6.50332	5.9081	6.11591	4.67342	6.15983	2.26575	2.31407
gene-ENSMUSG00000053310	4.40261	4.22919	4.78616	1.78703	3.46509	2.41895	3.71695	4.2923	2.96204	2.62606	2.93588	1.7189	1.45963	1.2762
gene-ENSMUSG00000056220	17.157	13.8392	14.1065	51.1958	34.6698	46.927	20.5318	26.2794	30.7601	31.8568	32.8815	50.4536	5.07605	5.86119
gene-ENSMUSG00000018339	4.54567	5.11986	4.43551	1.18376	0.923328	0.819039	1.87728	3.31271	1.27587	0.855254	0.936241	1.16088	8.57286	9.35687
gene-ENSMUSG00000061079	6.31102	5.79201	5.25756	7.43039	5.95201	6.97006	4.37693	6.58139	6.20961	6.0307	7.0619	7.24928	2.2372	2.29649
gene-ENSMUSG00000036087	12.0421	10.6085	11.5848	14.4489	11.7735	15.5014	9.22703	13.1243	12.6475	11.435	12.501	13.3064	4.50872	5.43349
gene-ENSMUSG00000036611	1.86756	2.07175	1.79625	2.62036	2.05427	2.00218	2.82822	1.82699	2.38689	3.22905	2.31898	3.48467	2.72037	2.97261
gene-ENSMUSG00000021929	24.2399	21.2834	22.4766	27.7001	21.6953	27.9046	12.5719	16.1119	18.9738	18.9961	16.6593	21.0916	7.50719	8.8967
gene-ENSMUSG00000033392	7.46074	7.63909	7.46139	5.08614	4.86422	4.62703	2.673	4.11963	4.73514	4.44214	5.56282	4.77796	1.31225	2.15563
gene-ENSMUSG00000060675	2.3049	2.42208	2.56217	27.5445	19.4318	24.8823	24.7492	14.6635	15.9333	12.5759	12.9596	39.323	6.50244	6.55131
gene-ENSMUSG00000027808	900.67	851.641	873.328	647.701	572.871	653.956	438.102	372.379	636.668	483.004	451.719	436.282	160.478	176.033
gene-ENSMUSG00000027806	15.5712	14.4583	14.6043	10.6051	9.3679	9.33842	5.57178	6.18742	10.245	8.18649	7.52628	7.12389	1.02622	2.19425
gene-ENSMUSG00000037253	11.7557	9.77683	10.9239	16.012	11.8646	17.5376	5.94882	7.31294	10.1491	8.14123	7.97646	9.89991	3.95758	3.64675
gene-ENSMUSG00000031821	9.5912	9.15086	9.63502	8.35077	7.27728	7.39815	7.68505	5.76912	6.52679	7.02858	7.29774	6.03347	12.9147	12.0431
gene-ENSMUSG00000031822	0.411671	0.290363	0.408707	0.588476	0.459651	0.434472	0.267511	0.785896	0.940674	0.665739	0.603693	0.793228	0.14225	0.263927
gene-ENSMUSG00000031824	4.23207	4.61672	4.19586	1.79228	2.08076	1.6713	2.70777	2.27343	2.78204	1.90818	1.93886	2.85005	3.00505	4.07406
gene-ENSMUSG00000031827	346.444	375.875	357.376	158.998	176.775	145.068	250.569	248.176	227.668	221.334	211.566	181.258	367.927	425.268
gene-ENSMUSG00000029923	2.2505	2.15614	1.96718	2.27297	1.39719	1.78633	2.86745	1.35831	2.1632	2.37804	1.36669	1.17314	13.846	12.2225
gene-ENSMUSG00000063320	7.14614	7.29871	6.45254	10.6476	8.77164	8.82255	8.81452	6.52594	8.55179	8.22582	10.3201	12.1191	12.3928	10.593
gene-ENSMUSG00000048163	96.7734	104.457	98.1012	77.7922	85.0706	77.133	123.03	157.523	107.391	92.5397	105.868	98.4925	144.667	157.922
gene-ENSMUSG00000022385	2.38488	2.49778	3.46573	2.3792	2.63137	2.81834	1.89586	2.77999	1.94284	2.2561	2.14278	2.56444	2.55611	2.62186
gene-ENSMUSG00000102697	1.58134	1.26477	1.23487	0.054098	0.277682	0.257043	0.455021	0.362764	0	0.728298	0.335542	0.33726	0.201746	0.337651
gene-ENSMUSG00000026866	0.534304	0.336147	0.261607	11.8433	9.99777	12.2098	2.12565	4.92051	4.34147	3.31346	2.50691	9.19882	0.5998	0.745621
gene-ENSMUSG00000022529	13.7383	11.6999	13.7501	10.3546	10.4673	9.29325	5.91257	9.27972	9.01609	9.18743	6.7473	11.7195	4.47562	4.96696
gene-ENSMUSG00000034709	25.9794	24.9662	24.5663	11.7691	10.3469	12.0144	10.4587	14.3969	13.3541	13.1921	15.018	10.8227	17.0695	20.4979
gene-ENSMUSG00000038286	20.939	20.1912	21.0829	8.78563	7.86623	9.66556	8.8017	7.48982	11.6594	10.5083	8.94532	9.32274	23.0444	22.1218
gene-ENSMUSG00000039771	40.2967	45.8095	38.3958	43.5723	56.5662	49.0564	50.1825	46.8157	45.7421	58.1567	59.3403	47.6365	83.3074	62.3044
gene-ENSMUSG00000039774	3.11442	3.86084	3.02164	0.893276	0.830089	0.70841	1.01823	1.36566	1.15384	1.10374	1.41574	0.840074	2.84189	3.9037
gene-ENSMUSG00000045658	60.8042	60.063	59.6184	79.6407	80.999	88.4474	40.3207	46.2436	68.6663	58.8292	59.3939	52.9091	16.2632	18.5109
gene-ENSMUSG00000039480	8.9244	8.90136	9.89334	5.99328	5.60785	5.80003	2.83726	3.63735	5.02308	4.69525	5.07459	4.67213	2.87406	3.3841
gene-ENSMUSG00000039485	0.983212	1.03405	1.0712	1.03315	0.786049	1.37902	1.54222	0.61128	1.30861	0.83526	0.891754	1.09455	0.232901	0.242678
gene-ENSMUSG00000072980	2.35996	4.53276	3.60231	1.61871	0.391526	1.82141	0.630821	0.885538	1.1645	0.442462	0.540925	0.837262	0.989124	1.33392
NewGene_1314	0.401113	0.479515	0.51629	0.499502	0.621021	0.877371	0.166689	0.356872	0.527434	0.198004	0.251994	0.205583	0	0.08745
gene-ENSMUSG00000045140	1.86842	1.32126	1.65643	2.51876	1.8204	1.50409	0.719666	1.18522	1.70173	0.954755	1.79847	1.74527	0.397036	0.448228
gene-ENSMUSG00000029516	0.151286	0.191098	0.183996	0.03143	0.032976	0.048028	0.012984	0.026092	0.004581	0.043498	0.045879	0	0.067944	0.169699
gene-ENSMUSG00000024164	17.3585	15.8722	14.0509	162.23	135.339	140.418	122.398	127.347	107.893	84.4604	78.6786	132.782	32.2007	34.3249
gene-ENSMUSG00000036931	5.13949	4.70671	5.04115	5.63544	6.50298	6.25976	4.55268	5.66427	4.38115	6.04191	5.82906	7.42897	9.728	9.53852
gene-ENSMUSG00000024163	0.788916	0.910329	0.791759	1.21828	2.6997	0.831671	1.11262	2.41807	0.959733	0.766198	1.59899	0.917062	0.756035	2.47003
gene-ENSMUSG00000024160	4.43157	4.87988	4.26063	4.88602	4.3731	7.63261	7.83328	2.82447	7.54854	4.23162	4.10879	7.47407	6.17858	8.73915
gene-ENSMUSG00000024290	10.5616	8.75713	10.2615	11.0472	8.7443	12.2899	4.71821	6.59599	7.88188	7.17833	7.98644	8.84024	2.02122	2.40647
gene-ENSMUSG00000024293	4.12283	3.8148	4.27378	4.40786	3.0513	4.57375	2.09967	2.4674	5.86855	5.53319	6.27092	3.19738	0.921068	0.980963
gene-ENSMUSG00000024299	1.00701	1.19151	1.04539	0.399407	0.532383	0.731978	0.715331	0.690134	0.595234	0.64661	0.554759	0.671067	1.78256	1.81176
gene-ENSMUSG00000024831	0.672245	0.453826	0.743165	0.786883	0.715383	0.902275	0.975997	0.934105	0.794615	0.659429	0.673095	1.04124	0.965212	1.18674
gene-ENSMUSG00000030830	114.975	113.745	115.807	107.812	117.333	117.461	76.879	110.738	107.186	68.3487	73.4374	75.249	17.1196	18.3201
gene-ENSMUSG00000071369	1.33838	1.27124	1.43139	1.04266	0.816724	1.262	0.55536	0.463594	0.585135	0.40718	0.468398	0.474553	0.216908	0.269356
NewGene_2682	0.783969	1.00677	0.531385	1.27595	1.17189	1.1323	1.2376	1.0451	1.23673	1.54652	1.04804	1.14292	0.499191	0.095893
NewGene_2686	0.840844	0.282013	0.704324	1.83409	1.9993	1.41925	0.795474	0.85287	1.1541	0.965059	1.0243	0.99774	0.273685	0.277773
gene-ENSMUSG00000026478	4.86564	4.75763	4.56823	5.4961	5.19323	4.61255	3.69051	2.28462	5.47699	1.97246	2.66557	2.61056	4.07881	3.67907
gene-ENSMUSG00000026475	0.024602	0.08328	0.067844	0.186922	0.035278	0.018301	0	0	0.141861	0.053059	0.023218	0	0.931544	0.570217
gene-ENSMUSG00000026473	45.3591	45.1986	47.1287	20.5829	21.2831	20.95	28.6879	24.8284	32.0964	37.8165	34.3966	31.4052	32.7056	35.5719
gene-ENSMUSG00000003929	0.491989	1.02681	0.813502	1.03257	0.615538	0.911244	0.386955	0.555331	0.687174	0.57753	0.595619	0.698202	0.275768	0.355414
gene-ENSMUSG00000040441	0.912154	0.749288	0.826168	0.584386	0.886038	0.947473	0.841507	0.772656	1.06071	1.56347	0.74848	0.814053	2.20288	1.18134
gene-ENSMUSG00000060538	60.458	60.0408	52.6893	79.6815	78.2641	86.8806	106.776	71.6312	96.9937	65.6699	58.0978	71.055	95.6515	101.357
gene-ENSMUSG00000046841	6.14454	7.32997	6.61154	1.98448	2.70663	2.6046	3.81534	3.48117	3.37595	3.98278	4.03672	3.23956	9.44571	9.99322
gene-ENSMUSG00000059278	33.1264	36.6807	28.77	30.2238	37.846	35.3086	41.8766	31.5987	37.9371	34.2733	33.6557	28.4122	84.9529	72.6279
gene-ENSMUSG00000058897	0	0	0	0.17188	0.136844	0.059149	0	0.028223	0.0813	0.020888	0.016653	0.037499	0	0
gene-ENSMUSG00000016206	18.8508	20.4842	18.5444	64.3229	56.6604	62.5374	53.1489	36.28	58.1527	35.2451	30.1728	47.9763	16.9385	20.3591
NewGene_5331	0.71433	0.667758	0.526544	2.00515	2.33657	1.78484	1.33968	3.50919	2.00947	1.5537	1.74033	1.76178	0.597774	0.675508
gene-ENSMUSG00000059851	2.10159	2.4544	2.08732	1.75635	1.89571	1.62903	2.37931	3.75553	2.06338	2.12858	1.33732	2.24964	2.85763	4.07844
gene-ENSMUSG00000041180	0.673031	0.818222	0.994996	0.661828	0.45772	0.692205	0.106115	0.206111	0.397509	0.242404	0.376049	0.191902	0.408972	0.488472
gene-ENSMUSG00000041453	71.1608	78.0156	84.5267	38.0369	58.5029	49.3694	67.977	92.6391	58.1769	102.681	79.0824	69.5125	150.467	117.159
gene-ENSMUSG00000058076	39.8146	43.03	43.4963	51.2634	50.1209	51.8586	61.3952	39.0065	54.6773	46.6442	43.0023	48.8426	67.2668	69.4629
gene-ENSMUSG00000014543	0.22654	0	0.225989	1.47244	1.6593	1.64194	0.276278	0.910094	0.985811	0.646785	1.04665	0.599517	0.036068	0.060963
gene-ENSMUSG00000057894	0.697025	0.626348	0.900609	1.04547	0.497244	1.10879	0.44606	0.521234	0.561195	0.496005	0.942269	0.664042	0.158653	0.20752
gene-ENSMUSG00000057897	0.078179	0.063906	0.052616	0.055644	0.026992	0.031922	0.032602	0.120783	0.052868	0.028994	0.01974	0.042951	0.261484	0.347958
gene-ENSMUSG00000009828	1.21656	1.06537	1.06706	3.43949	2.63709	2.20707	2.16899	2.44931	1.92675	1.82224	1.96168	2.34037	1.02194	0.93343
gene-ENSMUSG00000066643	0.822807	0.450482	0.368275	0.841507	0.722556	0.916398	0.762316	0.688737	0.631752	0.928532	0.61302	0.761026	0.333059	0.326927
gene-ENSMUSG00000091183	0.394606	0.390447	0.493643	0.344219	0.146097	0.485617	0.360616	0.248648	0.282979	0.243645	0.314732	0.179615	0.028829	0.02159
gene-ENSMUSG00000018102	116.353	112.867	113.091	110.062	108.263	112.624	141.941	137.112	119.845	134.364	141.523	106.944	182.091	187.877
gene-ENSMUSG00000021880	11.3665	8.45956	10.7047	1.48329	1.06739	1.2244	1.2405	2.11754	2.15106	3.9849	3.72176	1.49959	8.11509	10.1374
gene-ENSMUSG00000021886	34.9766	32.3338	34.8799	31.9287	24.0205	29.8486	18.3169	28.1152	22.6937	25.2688	26.9233	22.9499	12.5086	16.454
gene-ENSMUSG00000019853	2.2615	1.75417	1.9953	0.9726	1.12777	1.38005	1.5485	1.36904	2.14281	1.28413	0.727677	0.404114	1.80302	1.55412
gene-ENSMUSG00000019850	9.88905	9.66616	11.2133	20.3209	17.224	21.3894	7.86283	6.81877	11.1743	8.56974	6.68285	11.5822	5.04042	5.95051
gene-ENSMUSG00000019857	5.34195	4.62661	4.66736	9.30303	8.25268	8.63966	6.47038	4.18016	7.2499	6.74054	6.18997	7.70214	3.37177	2.63681
gene-ENSMUSG00000019854	13.6934	14.045	14.5286	18.6147	21.0046	21.1941	17.564	22.5849	16.9162	16.841	16.0539	19.1275	7.04629	8.418
gene-ENSMUSG00000037868	1.87771	1.81379	2.28269	0.23279	0.08349	0.189318	0.028203	0.101968	0.075946	0.27527	0.22418	0.132309	18.5173	21.3642
gene-ENSMUSG00000053797	0	0	0	1.98583	0.694043	2.01793	0.443872	0.326371	0.328429	0.062059	0.129949	1.50757	0	0
gene-ENSMUSG00000064128	1.87665	1.44824	1.98638	2.15506	2.00052	1.99165	1.33238	1.36447	1.65248	1.49158	1.5298	2.32644	0.357767	0.528641
gene-ENSMUSG00000036403	0.810511	1.17458	1.18696	0.952062	1.15868	1.13632	0.756772	0.889471	0.927236	0.857908	0.763	1.16488	0.308967	0.410687
gene-ENSMUSG00000027109	22.6236	17.9282	20.5958	16.6369	13.078	15.8245	6.59843	8.24758	12.5547	10.8327	11.5396	11.3653	3.50107	3.76201
gene-ENSMUSG00000027104	11.8381	11.4506	11.0482	11.9826	9.07477	12.6974	6.12043	6.61344	8.39804	8.65577	8.34226	9.78234	2.58173	3.49488
gene-ENSMUSG00000020828	5.55559	5.07992	5.60002	2.59734	2.35433	2.45597	4.20371	2.46062	3.01597	2.84604	2.42047	3.35342	4.69883	5.95289
NewGene_731	0.181696	0	0.261061	3.83586	5.51679	5.48249	3.03524	3.04638	2.6242	2.1995	2.77579	1.88039	0.690499	0.822779
gene-ENSMUSG00000020826	0.046795	0	0.131358	120.388	89.1573	97.2001	55.1763	64.0118	50.3033	33.0138	33.6823	116.177	0.135757	0.172717
NewGene_732	11.0958	13.7948	11.6573	67.562	70.8522	65.2251	43.6561	91.9262	39.0032	38.344	49.6412	29.04	26.4691	19.873
gene-ENSMUSG00000030589	2.37607	2.1323	2.29855	0.301302	0.406956	0.273758	0.766652	0.502544	0.651539	0.353468	0.386998	0.433705	1.7531	1.60041
gene-ENSMUSG00000030588	31.8064	31.2556	29.0154	27.002	26.7371	28.2209	38.47	31.1162	32.0954	31.8775	32.3819	35.8628	42.5301	47.169
gene-ENSMUSG00000026278	0	0	0	0	0	0	0	0.025505	0	0	0	0	0.257457	0.026936
gene-ENSMUSG00000026274	0.626299	0.389559	0.295561	0.2608	0.189167	0.167515	0.248024	0.146822	0.236632	0.139294	0.056061	0.235475	0.35752	0.432722
gene-ENSMUSG00000026270	2.37453	2.05329	2.61987	4.17783	3.87172	4.05073	4.7813	3.62089	3.0933	4.24836	2.90822	4.56502	2.40957	3.00918
gene-ENSMUSG00000033581	9.4708	10.0712	10.3202	13.3742	10.5966	12.5543	12.3819	14.2006	10.8881	7.83631	9.97892	13.3167	21.2013	21.8168
gene-ENSMUSG00000031982	2.71692	2.8452	2.57867	6.31218	5.9498	6.56534	6.8292	5.57535	5.13812	4.39491	3.29354	5.52222	2.5455	2.45303
gene-ENSMUSG00000049409	0.573379	0.767842	0.47168	0.778867	0.854802	0.806903	0.29227	0.990287	0.713817	0.784481	0.863211	0.510822	0.491728	0.603696
gene-ENSMUSG00000049401	16.5512	20.3773	18.7829	24.1716	24.5912	19.3709	41.0092	20.4012	24.9625	18.9203	15.9496	28.1129	33.0233	34.3076
gene-ENSMUSG00000034006	10.5067	11.2423	10.3502	9.64381	8.705	11.2337	13.2186	6.43224	10.8504	6.77424	5.04127	8.39199	18.1041	23.9599
gene-ENSMUSG00000034007	2.47914	2.09386	2.83547	2.0115	1.86949	1.91205	1.45714	1.57773	1.40342	1.44372	1.52822	1.36068	0.762176	0.981193
gene-ENSMUSG00000025991	3.0298	0.963768	0.04363	0.089205	0.013436	0.053354	0.015846	0.045589	0.07681	0.018618	0.015602	0.023382	0.047923	0.069776
gene-ENSMUSG00000025993	9.59259	9.86103	9.37217	3.15725	2.08076	2.5399	5.57613	4.69031	6.39591	8.88146	8.1241	7.45809	1.85819	2.69373
gene-ENSMUSG00000029238	2.79806	2.65939	2.8802	1.97881	1.41488	1.94525	1.09493	1.34789	1.73401	1.69201	1.32849	1.53856	0.55337	0.647482
gene-ENSMUSG00000018932	16.8716	18.9133	17.8514	26.0219	21.3503	19.8293	23.2478	17.2282	23.2352	21.623	19.9571	26.4386	24.7804	33.068
gene-ENSMUSG00000042699	11.009	10.6384	10.6759	6.57067	6.58418	4.91821	4.26101	6.39224	6.19269	6.07102	5.73292	5.758	3.55803	3.45736
gene-ENSMUSG00000042694	2.34753	3.8267	3.18671	2.68937	2.82388	2.05244	2.75637	3.54491	2.78254	2.87562	3.46261	2.91742	4.71726	5.33561
gene-ENSMUSG00000035356	131.02	127.499	135.701	97.3046	92.8914	115.462	61.4171	63.8529	88.3224	47.7601	46.6465	55.0231	8.55232	12.6216
gene-ENSMUSG00000035352	12.1929	13.1195	10.045	149.092	130.89	149.562	78.6192	67.7553	68.2388	29.8151	30.7816	75.6112	45.6739	40.3827
gene-ENSMUSG00000034917	0.880708	0.720679	1.36249	0.475361	0.515398	0.2393	0.962453	0.828583	0.699321	0.494712	0.892753	1.23799	1.43159	1.23493
gene-ENSMUSG00000032860	4.95283	6.48596	5.10659	11.2253	12.2235	11.5949	9.83096	7.13598	11.4945	7.32518	7.04182	9.27648	6.13848	5.76361
gene-ENSMUSG00000042348	1.7053	1.25654	1.85366	0.898049	0.908602	0.657815	0.519188	0.941944	1.06432	1.34407	0.819829	0.593527	2.19556	2.68778
gene-ENSMUSG00000042349	62.977	61.8528	62.1274	56.3316	53.7441	56.8322	59.4476	48.4347	48.5749	39.1541	36.5016	40.9961	39.2888	46.426
NewGene_1291	2.36682	2.50579	3.29086	7.4365	6.31555	11.8197	5.71776	9.8267	4.53845	8.27829	3.98316	4.94911	1.89841	1.70133
gene-ENSMUSG00000032518	860.362	1057.17	1025.9	581.052	588.069	668.554	825.724	701.447	773.577	835.956	764.675	842.892	1247.05	1047.56
gene-ENSMUSG00000074272	5.22969	4.2911	3.6837	1.17059	1.39153	1.1909	0.966805	1.85952	1.4496	1.64577	2.29536	1.34153	1.70552	2.28405
gene-ENSMUSG00000074277	0.617582	0.516725	0.549711	0.446372	0.491678	0.378671	0.485667	1.68782	0.666157	0.872289	0.724627	0.563633	0.786989	0.716579
gene-ENSMUSG00000045374	9.65814	10.1297	10.0863	6.066	5.22329	5.32523	7.27946	4.46305	6.40768	5.61627	4.94808	6.3612	8.99817	10.6487
gene-ENSMUSG00000036875	0.722092	1.14603	1.12043	0.276502	0.316195	0.251173	0.210558	0.075206	0.207449	0.398349	0.078146	0.264732	0.855563	1.15251
gene-ENSMUSG00000036879	5.5256	4.80867	5.65358	2.94426	2.14454	2.99321	2.37893	1.74495	2.22759	1.84733	2.02754	2.24482	1.25462	1.62017
gene-ENSMUSG00000021693	8.1838	7.56635	9.03263	6.3772	5.90809	8.05688	4.26051	5.42106	5.93823	6.70836	5.63912	5.79283	2.28217	2.50562
gene-ENSMUSG00000021690	0.970303	1.04028	1.17508	0.577683	0.642013	0.505131	0.364193	0.564373	0.564175	0.556552	0.586381	0.678107	0.316846	0.313889
gene-ENSMUSG00000074896	198.512	179.137	207.889	216.885	178.342	183.252	286.602	203.685	224.046	235.436	220.702	242.905	196.564	218.717
gene-ENSMUSG00000079442	8.43569	8.19164	7.99821	8.15282	6.0634	7.3276	8.63543	5.88965	8.76854	6.22288	6.11944	8.60371	14.5726	16.4426
gene-ENSMUSG00000024317	10.5275	8.5975	12.0702	8.33796	6.04964	8.92018	5.32044	3.57354	7.82378	7.12234	5.81127	5.87049	3.31765	2.99902
gene-ENSMUSG00000079444	11.7183	12.302	15.3962	15.1549	15.1347	14.393	19.6348	37.5005	14.7829	24.2745	30.7494	17.1722	25.2578	22.6798
NewGene_5517	0.600295	0.827849	1.04897	1.70939	1.3291	1.71338	1.11674	0.939992	1.44747	1.39402	0.795298	0.921235	1.43957	1.08428
gene-ENSMUSG00000027665	6.70974	6.45493	6.59687	6.19988	5.27341	6.7102	4.2401	4.7183	5.72144	5.31221	4.90732	4.81299	2.36142	3.38795
gene-ENSMUSG00000027660	13.1798	11.6807	12.0033	16.3527	12.3603	16.4832	7.95843	8.61578	11.0855	9.17152	9.90481	10.9604	3.09031	3.3874
gene-ENSMUSG00000027669	0.907189	0.912881	0.74148	1.47545	1.47165	1.35659	0.923139	1.06121	1.10071	0.871925	0.792611	1.5456	3.02926	2.69586
gene-ENSMUSG00000000058	29.2106	26.4257	28.584	10.0869	7.96237	10.035	6.96166	5.33847	10.7681	7.54118	8.82288	10.2886	11.1697	10.9053
gene-ENSMUSG00000020124	13.9799	14.6807	14.9707	19.6896	19.2905	20.8047	13.3297	19.0395	18.3076	8.04438	8.27309	19.4082	2.36826	2.87194
gene-ENSMUSG00000020122	0.430694	0.137336	0.065417	0.090483	0.117208	0.133408	0.056191	0.099763	0.065025	0.037905	0	0.089671	0.03459	0.012261
gene-ENSMUSG00000020120	171.847	155.227	167.807	260.782	242.552	266.666	129.252	141.045	185.617	131.802	122.407	156.331	49.7166	54.2845
gene-ENSMUSG00000044026	42.576	40.9724	42.9995	12.3803	11.4077	11.572	10.8465	13.6446	16.6377	17.0276	18.1931	15.1242	8.31837	10.1621
gene-ENSMUSG00000039616	8.51466	8.66481	8.29472	8.01763	5.99008	8.55942	10.6107	6.85575	7.97414	7.07247	6.30393	9.12437	22.5755	26.2218
gene-ENSMUSG00000022422	1.14482	0.898389	1.50307	0.132882	0.390397	0.391072	0.110359	0.281739	0	0.265911	0.290943	0.219016	1.19555	1.29237
gene-ENSMUSG00000004285	198.708	200.304	193.511	223.197	241.015	246.573	314.559	150.655	250.431	192.377	172.293	227.599	361.608	360.116
gene-ENSMUSG00000003778	6.73696	4.65783	5.66778	6.74291	5.91997	5.13009	4.90583	3.50992	6.13509	4.22536	4.071	4.50849	1.94179	2.22396
gene-ENSMUSG00000003779	3.23738	3.74888	3.51985	0.830511	0.976477	1.28808	0.692412	0.665387	0.738171	1.32601	1.12886	0.638921	1.8117	2.51295
NewGene_4393	2.57048	2.78861	2.79433	5.07616	4.99842	4.39612	2.66787	4.63117	3.77539	2.55999	2.06355	5.13925	1.2255	2.02456
gene-ENSMUSG00000015968	0.605521	0.655478	0.853568	0.079953	0.094667	0.139163	0.337559	0.236437	0.154397	0.138722	0.081439	0.08602	0.547761	0.624669
NewGene_6897	0.258998	0.861743	0	0.620176	0.851341	0.910756	0.243597	0	0.450626	0.238988	0.263851	0.485788	2.64488	2.0274
gene-ENSMUSG00000059336	2.06355	2.24152	1.84318	0.050564	0.184729	0.023282	0.058203	0.082774	0.069527	0.040822	0.015223	0.069281	1.77049	1.64537
gene-ENSMUSG00000078185	0.601832	0.643936	0.938041	0.615619	0.452885	0.554133	0.338753	0.280241	0.416018	0.472873	0.48864	0.377203	0.203624	0.182349
gene-ENSMUSG00000053559	38.5658	34.3944	30.9701	15.1322	16.3223	15.4291	27.3173	20.6299	19.3241	17.1772	17.9391	18.2367	50.1727	50.1655
gene-ENSMUSG00000002028	1.17363	1.02018	1.2183	1.29725	1.3437	1.35264	1.00143	0.809648	1.16592	0.930993	0.797559	0.971691	0.468056	0.505676
gene-ENSMUSG00000027900	90.8667	84.1521	89.1164	80.2653	64.7569	80.0558	47.7578	59.243	74.3017	68.6956	73.8749	73.3806	23.2899	26.1219
gene-ENSMUSG00000054027	1.79463	1.74079	1.69779	1.13044	0.987541	0.945124	1.32579	0.799504	1.36527	1.50706	1.0443	1.4046	2.22874	2.40423
gene-ENSMUSG00000024617	0.673405	0.345262	0.479819	0.024089	0.053873	0.040261	0.054432	0.10547	0.17103	0.151078	0.150917	0.075515	1.37301	1.23477
gene-ENSMUSG00000006611	22.6466	25.1018	24.0808	6.20666	6.15958	6.00142	9.82444	6.82428	9.31209	11.0928	12.2111	8.46143	23.9198	27.2434
gene-ENSMUSG00000095648	1.9224	0.880021	2.44823	2.26133	1.86923	0.195886	0.406144	1.20036	2.27377	2.55882	2.46461	2.51114	0.544385	0.357336
NewGene_7244	0.334544	1.00816	0.505383	0.625702	0.302754	1.09436	0.495557	0.719339	0.492688	1.47063	2.8384	0.569135	0.685928	0.175796
gene-ENSMUSG00000012017	1.8577	2.19016	2.00799	2.27755	2.53253	2.48855	2.49692	1.86427	2.26359	1.94004	1.64003	1.42928	0.631775	0.830085
gene-ENSMUSG00000050232	4.51509	3.32784	3.55132	0.09607	0.214431	0.170726	0.554029	0.615098	0.290555	0.625678	0.972556	0.224769	1.38924	1.48288
gene-ENSMUSG00000055044	0.126962	0.341348	0.59575	0.014362	0	0.066379	0.162285	0.148555	0.178447	0.069443	0.050058	0.081675	0.40796	0.434793
gene-ENSMUSG00000055041	11.4286	15.3585	7.96778	21.5721	18.6339	22.3918	23.6577	12.9812	18.1015	16.642	0.387067	14.6351	18.6584	20.3546
gene-ENSMUSG00000000318	5.25448	5.15301	6.86263	0.42652	0.766752	0.152991	1.37047	1.04388	1.0686	2.51059	2.30541	0.53601	19.3791	20.2296
gene-ENSMUSG00000021377	40.1004	35.1506	42.4823	27.219	16.5324	18.0663	9.52375	20.5012	15.3991	22.4028	22.3347	17.3589	13.5828	10.9729
gene-ENSMUSG00000029033	1.32338	1.72647	1.63807	0.716124	0.97583	0.78283	0.695549	0.888203	0.754097	0.811171	0.707067	1.27546	1.51293	1.87208
gene-ENSMUSG00000022272	1.4564	1.63006	1.33498	6.73588	5.88172	6.38791	2.58096	2.2689	3.20002	1.76282	1.3977	4.11433	2.02425	1.97101
gene-ENSMUSG00000022770	6.5437	5.27721	6.76921	4.94803	4.14737	4.82583	2.93597	4.00234	4.32675	3.07389	2.74588	3.59508	2.08806	1.96403
gene-ENSMUSG00000022772	6.71144	6.62785	6.87575	8.27882	6.68685	7.36151	5.26742	5.99261	6.92724	6.68659	6.31099	7.1986	2.61979	3.13782
gene-ENSMUSG00000056536	7.41063	5.8374	7.37429	8.07355	6.82944	7.8993	4.97056	5.45183	7.22078	4.43456	4.87686	4.63014	1.85311	2.00216
gene-ENSMUSG00000025204	128.429	136.133	133.801	147.659	167.271	159.112	214.878	156.86	181.17	162.93	149.516	154.791	320.325	277.435
gene-ENSMUSG00000029787	5.23389	3.83995	5.05505	6.09818	4.36135	5.15052	3.04922	2.86765	4.54418	4.33375	3.90762	4.09735	1.17295	1.67051
gene-ENSMUSG00000029781	1.75778	1.51429	1.55634	0.305616	0.28442	0.207299	0.1705	0.228388	0.291955	0.19413	0.045553	0.232815	1.46262	2.11509
gene-ENSMUSG00000028782	0.559434	0.501021	0.500496	0.234155	0.239923	0.236762	0.238591	0.275401	0.196195	0.183828	0.294979	0.332628	0.149064	0.175572
gene-ENSMUSG00000028780	0.007744	0	0.007043	0.244728	0.237492	0.285081	0.088168	0.083973	0.046036	0.078625	0.169249	0.291801	0.027216	0.025669
gene-ENSMUSG00000028784	0.061804	0.097594	0.254676	0.356614	0.331735	0.577778	0.612512	0.168882	0.382855	0.124477	0.426506	0.328057	0.06275	0.068649
gene-ENSMUSG00000028789	0.767493	0.990779	0.423695	1.48161	1.78177	1.39514	2.74428	1.1767	1.23222	1.13516	1.145	1.5353	4.34684	3.51132
gene-ENSMUSG00000090137	923.453	1039.55	1010.15	635.853	726.427	629.141	917.157	835.789	741.344	1020.12	1080.31	794.202	2510.11	2097.1
gene-ENSMUSG00000038900	605.287	622.538	625.598	312.383	370.168	348.76	459.667	322.881	402.873	454.494	430.081	422.514	1011.28	985.287
gene-ENSMUSG00000039055	1.60568	1.22856	1.42107	0.607697	1.0754	0.996458	0.457757	0.526741	0.450947	0.404422	0.358411	0.440373	1.65302	1.06282
gene-ENSMUSG00000019952	6.37201	7.71635	7.53937	2.48855	2.29137	2.93313	3.22556	2.55781	3.19106	3.06497	2.86218	2.30426	2.17384	2.10646
gene-ENSMUSG00000032356	1.08446	0.942861	0.946148	1.07365	1.87195	1.55442	0.667041	0.896527	0.764174	0.656319	0.669913	1.37261	0.19098	0.340839
gene-ENSMUSG00000032350	8.6007	7.23021	7.72323	6.67789	5.43752	7.05977	5.27143	10.4176	7.03573	12.4023	14.2663	11.2366	3.42929	4.44022
gene-ENSMUSG00000032359	273.712	267.789	259.397	778.503	594.654	735.233	695.135	547.313	584.482	491.613	473.293	777.576	240.656	256.132
gene-ENSMUSG00000035885	315.408	348.548	318.848	492.955	577.125	531.835	602.316	415.12	506.178	575.369	527.458	586.064	808.845	707.843
gene-ENSMUSG00000117284	4.89315	4.65525	4.0352	4.17443	3.00979	3.64726	2.37823	2.79058	3.77721	3.4041	4.42603	3.59703	0.640602	0.962531
gene-ENSMUSG00000024665	0.978641	0.644547	0.72963	0.547847	0.04225	0.35402	0.735327	0.468356	1.03835	1.03578	0.696593	0.452288	0.639181	0.85603
gene-ENSMUSG00000020326	96.067	90.9924	99.2985	114.689	94.9355	112.991	78.4527	87.8406	107.129	79.5958	77.4184	83.1712	27.3679	33.9155
gene-ENSMUSG00000024661	33800.6	33641.7	33423.9	59082.5	64525	66700.9	72217.9	70891.7	69462.7	72560	74332.6	72793.8	44693.9	44992.1
gene-ENSMUSG00000024663	65.7405	57.3009	54.7024	10.3759	7.5173	8.46917	17.8979	22.7924	24.9385	29.1008	25.9121	12.5679	118.481	100.688
gene-ENSMUSG00000027318	0.358258	0.309224	0.35572	0.085199	0.103655	0.179108	0.088951	0.248835	0.012898	0.17763	0.136856	0.166652	0.648208	0.43548
gene-ENSMUSG00000027316	1.88538	1.3428	1.48277	0.037663	0.022638	0.057645	0.380039	0.093035	0.384995	0.279524	0.575679	0.139246	1.09291	1.32087
gene-ENSMUSG00000027313	7.78901	5.47846	8.42051	1.81454	1.52612	1.07101	2.27168	0.990259	2.96962	3.31069	3.05237	2.36548	5.36522	6.69825
gene-ENSMUSG00000022892	160.207	134.429	160.139	202.378	175.277	199.72	122.663	168.013	185.699	161.572	164.594	163.44	61.6768	79.169
gene-ENSMUSG00000022895	42.83	43.6493	43.2593	18.2423	20.0386	19.6193	13.8302	16.3617	19.6566	15.1317	15.2838	16.0622	15.1744	17.0507
gene-ENSMUSG00000030469	3.28545	2.46841	3.0249	3.44516	2.48838	3.75782	1.17904	2.54226	2.08969	2.42992	2.72552	2.29214	0.335821	0.573731
gene-ENSMUSG00000030465	1.51729	1.48267	1.4639	2.6364	2.49379	3.27594	1.54066	1.80136	1.79311	0.924718	1.00043	2.0064	0.880972	1.09033
gene-ENSMUSG00000040818	14.2409	13.0785	13.722	7.08746	5.9124	7.044	4.24336	4.36854	6.24873	5.00636	5.76443	4.79669	3.15461	3.3411
gene-ENSMUSG00000018559	46.702	50.8933	50.2972	63.9964	66.6023	61.4976	82.408	63.6339	65.2094	65.192	56.8299	72.5747	92.0197	96.2036
gene-ENSMUSG00000049672	3.55539	4.21414	4.0905	3.30112	2.53366	2.9653	2.92966	3.00155	3.16173	2.48452	2.11236	2.7727	1.10392	1.35676
gene-ENSMUSG00000049670	0.869946	1.06053	1.09109	2.7909	2.66697	2.83137	2.29099	3.30024	2.30894	2.40522	1.93544	3.03883	0.523622	1.14755
gene-ENSMUSG00000022235	0.980926	1.03032	1.01007	0.520795	0.168932	0.328145	1.08284	0.271862	1.2915	1.86676	1.00011	0.564436	3.29185	3.12318
gene-ENSMUSG00000022236	3.21847	4.44768	3.67658	2.32732	2.36037	1.78997	3.49368	3.77132	3.55664	3.13382	4.02219	3.23685	8.55006	6.90235
gene-ENSMUSG00000022237	3.31078	4.22671	3.92842	8.25975	6.61849	7.31633	2.98506	5.64555	5.48036	4.68949	4.62091	5.80783	1.04625	1.7778
gene-ENSMUSG00000045948	17.4816	20.9271	19.0182	21.6775	26.0757	25.9958	31.6881	15.6553	23.2935	23.9915	20.9605	28.9152	39.2523	42.6948
gene-ENSMUSG00000038594	1.97387	2.01758	1.77533	1.76662	1.55474	1.73073	0.759656	0.539427	1.33659	0.920811	1.13394	0.948477	0.218726	0.224787
gene-ENSMUSG00000028998	19.2093	23.5564	21.5213	24.0156	35.1244	20.455	26.0963	15.4711	24.873	25.6239	26.8233	23.2501	76.8601	53.079
gene-ENSMUSG00000038045	1.07637	0.815014	1.19042	0.818741	1.07464	0.824028	0.491611	1.00896	1.04064	1.25821	0.864267	0.547705	0.129652	0.399613
gene-ENSMUSG00000038047	1.90578	1.55978	1.58504	1.71721	1.2276	1.51556	0.677192	1.21724	1.08406	1.14647	1.04461	1.21789	0.459874	0.532235
gene-ENSMUSG00000042063	8.46598	8.88675	8.94256	10.5152	11.2763	9.76449	7.30762	12.4696	8.27599	11.3173	12.5259	9.00328	3.23015	3.10377
gene-ENSMUSG00000078616	2.81755	2.59664	3.67428	17.2303	11.6154	15.003	5.04096	8.36545	7.44581	4.64651	4.38409	11.5664	0.837754	0.929293
gene-ENSMUSG00000006057	39.868	40.9928	33.2386	52.3495	59.0365	56.8377	75.4984	72.047	61.4132	53.5152	61.8172	58.176	71.5548	75.2762
gene-ENSMUSG00000058207	34.6049	6.85181	0.855281	1.5493	0.650403	0.345966	1.18015	0.820817	0.401296	0.245416	0.241223	0.661693	1.35838	1.60233
NewGene_6147	0.113804	0.129985	0.29111	4.97761	4.39815	4.8579	1.9826	2.13007	1.51613	0.628711	0.961105	2.28357	0.136284	0.054032
NewGene_6144	84.7873	87.9243	85.7492	33.3885	35.5929	41.7748	51.9553	50.8401	54.3445	35.8922	37.6891	35.0661	39.9111	50.4852
NewGene_3398	1.4031	1.94587	1.30423	2.3142	3.83353	2.23283	3.05314	1.74166	1.41578	0.875645	1.77273	4.14014	4.22753	3.44062
gene-ENSMUSG00000042029	0.984227	0.693894	0.686852	0.056935	0.081538	0.101258	0.136841	0.068166	0.121271	0.209708	0.140041	0	0.128509	0.121233
gene-ENSMUSG00000055202	3.92892	3.67228	3.83135	5.18786	5.12577	5.21986	2.41951	3.41687	3.30004	3.22513	2.30877	3.52688	0.760581	1.05478
gene-ENSMUSG00000050786	8.28251	9.88845	9.25621	7.27126	6.45277	7.14652	4.91007	6.20854	6.43534	5.71436	4.94205	5.80989	1.9612	2.30192
gene-ENSMUSG00000041801	11.5973	15.6204	15.7688	31.1358	32.0691	33.5297	45.0363	22.1584	40.5905	20.3024	14.6315	24.6619	30.7161	35.6151
gene-ENSMUSG00000004364	27.6464	26.0171	28.4341	24.0506	22.3405	22.4233	14.102	21.274	20.0631	22.9795	23.3288	22.8546	7.36024	8.51745
NewGene_5490	1.03386	1.71064	1.03792	3.38067	3.42823	3.84008	3.44493	2.7428	3.0478	2.60628	2.84341	3.05714	3.39624	2.36281
NewGene_5493	20.4406	18.7591	15.966	45.7566	29.4017	47.44	30.2982	28.4131	25.539	20.4558	21.8449	40.2724	18.5134	16.1307
gene-ENSMUSG00000047409	0.857059	1.23455	1.45403	0.396151	0.33281	0.282884	0.463331	0.422632	0.445678	0.278203	0.599725	0.335244	0.813519	0.880566
gene-ENSMUSG00000089669	3.18496	2.60749	2.50311	0.251814	0.555759	0.109942	0.094715	0.778927	0.489986	0.259493	1.26604	0.510204	1.70534	3.26428
gene-ENSMUSG00000012819	0.153311	0.095562	0.084716	0.436844	0.432669	0.513843	0.48462	0.182056	0.405163	0.240009	0.188411	0.366005	0.12995	0.099163
gene-ENSMUSG00000084786	54.4328	102.52	59.6984	84.8762	84.5412	104.493	111.673	64.9581	58.7852	78.7626	72.2887	53.7444	139.187	192.124
gene-ENSMUSG00000009418	1.71782	1.2974	1.61455	1.07184	1.15207	1.03986	1.00062	0.849199	1.147	0.952975	1.10847	1.01864	1.83144	1.83329
gene-ENSMUSG00000057176	0.624879	0.518438	0.533816	1.07106	0.861716	0.409383	1.22411	0.612093	0.480993	0.659392	0.146523	0.756751	1.24092	0.870565
gene-ENSMUSG00000017390	1.56044	1.49567	1.78053	0.474998	0.68464	0.431936	0.982926	0.817868	0.268028	0.509604	0.713988	0.367766	1.84068	1.66352
gene-ENSMUSG00000033318	2.46901	2.39485	1.91431	14.7463	13.6279	15.2352	13.8029	7.7644	12.5636	6.90413	6.8732	10.06	4.00106	6.4531
gene-ENSMUSG00000002279	5.2019	5.77648	8.04017	7.34932	6.32554	6.27986	8.69284	9.09062	7.67853	7.9932	7.80601	8.36229	9.62721	9.75599
gene-ENSMUSG00000002274	5.87331	4.87998	4.87303	3.36631	1.90496	3.3651	4.31347	1.81934	4.00433	4.13609	4.22802	2.78591	6.72258	14.2135
gene-ENSMUSG00000033316	0	0.084431	0.21105	0	0	0	0	0	0	0	0	0.022856	3.13155	4.27733
NewGene_186	1.89897	0.884655	1.50177	3.38949	3.44438	4.09237	4.24864	0.580838	3.33488	2.65486	2.83628	2.82117	0.864434	1.47913
gene-ENSMUSG00000030660	5.65081	4.72834	5.84208	5.11934	3.33153	4.79334	2.26674	1.90147	3.58426	2.99761	3.16962	4.0933	0.937602	1.35885
gene-ENSMUSG00000074170	0.282934	0.243598	0.26268	0.059209	0.181691	0.138515	0.140575	0.139342	0.235513	0.218226	0.129723	0.149244	1.65508	1.63681
gene-ENSMUSG00000011179	29.1999	31.0985	28.5857	62.9697	58.2296	57.4258	55.6967	60.2842	64.0375	55.2811	56.4394	73.4037	34.5748	37.2041
gene-ENSMUSG00000030159	0.649907	1.13459	0.237379	0.37609	0.594846	0.82329	0.478884	0.269934	0.787717	1.08294	1.48247	0.300458	2.3002	1.87353
gene-ENSMUSG00000019362	94.8027	107.465	98.5056	131.098	147.529	148.302	200.128	79.6023	151.62	110.981	91.4169	131.269	186.325	195.78
gene-ENSMUSG00000094870	6.56054	6.14098	6.40682	6.00797	5.08522	6.58217	2.97697	3.06913	4.57961	4.27465	3.70829	4.00098	1.70543	2.21038
gene-ENSMUSG00000031209	0.013418	0.018546	0.026116	0.008758	0.050018	0.030224	0.009279	0.006464	0	0.018985	0	0.027786	0	0.019262
gene-ENSMUSG00000062054	30.7616	32.8942	34.7615	28.7464	32.4104	35.6319	30.3981	20.9328	31.1383	29.9276	27.3092	25.2967	78.5056	82.3454
gene-ENSMUSG00000038205	1.2318	0.910088	1.144	0.400925	0.304629	0.510713	0.297458	0.181832	0.410932	0.247386	0.201064	0.375416	0.306489	0.292864
gene-ENSMUSG00000029591	1.67407	1.09804	1.26267	0.473347	0.360692	0.473523	0.651251	0.246164	0.318985	0.383779	0.358552	0.504419	2.16717	2.18858
gene-ENSMUSG00000079523	92.0774	106.496	95.3133	114.518	161.043	105.31	155.608	279.011	120.226	188.631	199.88	116.844	301.924	206.879
gene-ENSMUSG00000035439	15.2523	15.2367	14.4695	9.62318	7.1102	6.93486	13.785	7.66564	11.1411	8.49821	8.09345	10.7788	20.034	23.4641
gene-ENSMUSG00000021796	0.754063	0.537663	0.653535	0.624093	0.450625	0.54358	0.334205	0.48784	0.529326	0.664065	0.747107	0.621286	0.164782	0.205514
gene-ENSMUSG00000033871	0.224894	0.388294	0.319001	1.03547	0.590152	0.970698	0.885499	0.953036	0.465833	0.273311	0.470598	0.820366	0.441462	0.299217
gene-ENSMUSG00000028249	644.289	599.016	682.069	437.148	346.67	429.497	295.56	279.937	449.315	370.187	368.06	366.768	251.08	276.549
gene-ENSMUSG00000028248	7.42117	5.89748	7.82874	5.28371	4.19306	4.35605	3.53762	4.72924	4.33652	3.92961	3.87577	3.91128	1.60072	1.75939
gene-ENSMUSG00000028243	1.54747	1.62813	1.79231	1.6196	1.67537	1.8446	0.830159	1.00898	1.16502	1.17634	1.49955	1.38752	0.592139	0.571756
gene-ENSMUSG00000074994	1.91569	1.42581	1.77798	1.3637	0.878006	0.987795	0.898583	1.32416	1.123	0.934278	0.688741	1.00286	0.407867	0.422208
gene-ENSMUSG00000026358	11.4606	9.2514	11.8405	51.9512	27.3694	34.3572	25.3266	32.5686	26.5174	25.7459	26.5103	38.5774	32.9832	31.9992
gene-ENSMUSG00000027438	0.292468	0.247209	0.244064	0.523788	0.432369	0.388775	0.395863	0.348141	0.289732	0.433781	0.499517	0.469239	0.109334	0.112788
gene-ENSMUSG00000027435	23.742	25.4277	24.9648	10.9716	10.5701	9.33843	10.009	16.7565	12.1452	11.5671	11.3002	8.07463	11.8977	12.4899
gene-ENSMUSG00000027293	105.813	102.629	103.358	47.8869	45.427	46.4724	55.435	82.8395	61.2425	70.4039	69.7259	50.66	84.45	96.1646
gene-ENSMUSG00000037685	10.1451	10.0051	10.5229	6.01535	4.18682	5.64183	3.6931	3.64401	5.82465	4.21311	4.51936	4.60334	2.24335	2.76573
gene-ENSMUSG00000026748	0.216206	0.120935	0.140046	0.629443	0.859966	0.605899	0.32336	0.508366	0.294235	0.246479	0.457361	0.301383	3.48977	3.35475
gene-ENSMUSG00000026749	3.35273	3.54865	3.25272	3.13544	2.80408	3.06804	2.25299	1.76711	2.26393	2.39545	2.54489	2.72697	13.0871	13.764
gene-ENSMUSG00000026740	4.09781	3.7496	3.62015	11.0835	11.4362	9.9184	6.70935	9.81186	7.01066	6.14157	6.68972	7.51413	2.56478	2.72895
gene-ENSMUSG00000024542	2.31237	2.29068	2.31442	3.11277	2.04262	2.20157	1.38189	2.19367	1.73718	1.87609	1.83998	1.98661	0.757877	0.870759
gene-ENSMUSG00000022911	2.65418	2.07505	2.63926	2.60649	1.97356	2.63949	1.67782	1.43932	2.28079	1.88129	2.53904	2.4339	0.780479	0.72043
gene-ENSMUSG00000022912	22.5255	21.5035	22.9727	6.94544	7.84722	6.83785	6.06514	5.40044	8.27758	7.81286	7.41602	6.90637	5.95989	7.02311
gene-ENSMUSG00000063047	2.6471	1.88705	2.93849	2.29982	1.7788	2.25229	1.52543	2.01851	1.84823	1.82227	2.00765	2.12167	0.681396	0.802613
gene-ENSMUSG00000029925	26.0782	25.0493	24.2124	14.3588	13.7661	14.2186	18.9403	14.6964	17.9196	17.0122	18.1815	17.4791	72.0706	78.4879
gene-ENSMUSG00000034427	0.3796	0.249607	0.422113	0.112522	0.074231	0.058722	0.309465	0.215973	0.276469	0.258218	0.308464	0.110564	0.081436	0.118216
gene-ENSMUSG00000034422	30.4788	28.3222	32.3709	50.8334	42.6605	46.292	36.0706	34.3135	38.8085	33.0594	31.4711	47.6525	17.2974	19.817
gene-ENSMUSG00000002475	0.627989	0.377576	0.817884	1.09766	1.13634	1.61135	0.577781	0.69204	1.45159	1.01863	1.28793	0.964567	0.503475	0.592867
gene-ENSMUSG00000074384	0.975778	1.48403	1.4568	1.45892	0.526563	0.991168	1.00209	1.00009	0.844039	0.924505	1.11636	1.03733	0.587211	0.30005
gene-ENSMUSG00000022508	10.4545	10.2855	9.82664	15.3668	14.7431	15.2459	9.27884	13.7301	12.2977	10.4011	10.6324	10.9289	3.88048	3.88751
NewGene_963	15.9595	16.9263	18.3759	24.1671	31.1054	29.3892	37.944	22.6782	34.1243	19.8952	18.9152	15.33	4.211	4.90009
gene-ENSMUSG00000039942	12.9688	12.1964	11.328	5.13268	4.28427	5.6318	3.87635	3.6151	4.7628	4.23205	3.4649	3.81477	2.55715	3.35285
gene-ENSMUSG00000051705	3.34798	2.45571	3.81792	2.68624	2.73465	2.85949	1.55957	1.35594	2.82196	1.9724	1.83336	3.72962	0.917173	0.989973
gene-ENSMUSG00000051748	2.07673	0.285743	0.282302	1.3183	3.25287	3.44947	1.2014	1.29431	1.20529	1.78658	1.90312	0.656516	0.969339	0.08266
NewGene_6333	0.249067	0.173217	0	5.91203	4.0537	4.78696	3.54121	3.77567	3.98509	4.22014	3.60022	8.07867	0.211594	0.709882
gene-ENSMUSG00000055413	3.38734	4.07744	3.81039	144.938	114.669	135.186	150.833	93.0219	117.001	93.1207	88.4526	141.6	10.0738	7.38176
gene-ENSMUSG00000076435	3.62816	3.31766	3.32989	1.11966	0.831169	1.38246	1.20803	1.76891	0.958075	1.9007	1.7011	1.17061	2.19045	2.22454
gene-ENSMUSG00000059742	0.146949	0.075473	0.067845	0.169003	0.116885	0.157262	0.0797	0.060236	0.060384	0.076764	0.09043	0.135359	0.019105	0.020326
gene-ENSMUSG00000059743	26.5658	26.8762	25.5132	9.89276	9.32869	10.7558	14.8956	11.3588	13.4428	11.8564	10.2268	12.046	40.6191	37.8072
gene-ENSMUSG00000040767	19.675	20.6951	18.5856	16.7249	19.4069	20.4428	32.5079	15.9611	26.7363	18.3106	20.9604	22.346	31.9863	34.0489
gene-ENSMUSG00000067591	5.30473	6.01873	7.49929	3.51482	2.40426	2.77831	5.97014	5.17756	5.51317	6.32807	5.24609	4.49548	4.36945	5.22158
gene-ENSMUSG00000056144	25.132	24.2845	25.1179	28.9645	20.358	23.773	13.264	18.5433	18.6278	23.4065	24.0382	22.3237	8.9694	10.4613
gene-ENSMUSG00000015854	485.479	481.541	474.342	64.2639	70.2168	67.3615	181.926	86.803	149.235	116.186	100.859	108.091	184.988	223.555
gene-ENSMUSG00000015852	994.146	964.345	952.493	23.0299	33.5081	29.4701	92.9634	56.4018	91.1703	108.365	103.578	46.7004	422.255	512.259
gene-ENSMUSG00000015850	0.615514	0.734086	0.770085	0.344626	0.544029	0.780253	0.705102	1.07887	0.670694	0.52209	0.884928	0.492055	0.109918	0.15249
gene-ENSMUSG00000058258	12.1485	6.46992	7.98895	1.40808	1.35273	2.12427	1.07115	1.51721	2.10686	1.60076	0.697811	1.00605	3.15191	3.44963
gene-ENSMUSG00000036158	0.664902	0.670568	0.751015	4.59384	5.06269	4.05478	2.97241	3.75772	3.89949	2.4856	2.59462	3.09397	0.197209	0.415728
gene-ENSMUSG00000107068	15.1992	12.1234	16.9886	26.5642	11.2135	12.3391	33.6957	12.874	24.4909	11.3699	24.7202	24.8718	22.7185	26.5918
gene-ENSMUSG00000054737	1.85223	1.7116	1.93555	1.22986	0.981356	1.38841	0.890689	1.04173	0.962789	0.985803	0.663053	1.00039	0.227545	0.471882
gene-ENSMUSG00000054733	8.79836	9.48072	10.5201	4.81586	5.42952	4.53071	5.07816	5.25382	5.41416	4.89056	5.6682	4.30492	13.3911	13.4079
gene-ENSMUSG00000037683	0.245297	0.385724	0.150083	0.098817	0.405675	0.195308	0.160607	0.20202	0.045573	0.182177	0.086852	0.225159	0.439539	0.633414
gene-ENSMUSG00000033502	1.13898	0.858559	0.921729	1.18742	1.58825	1.25071	0.628829	0.706839	0.894037	0.830313	0.747454	0.68356	0.272489	0.239324
gene-ENSMUSG00000050921	0.257511	0.045875	0.060094	0.508698	0.740642	0.909388	0.221026	0.767924	0.751891	0.352884	0.75371	0.853707	0.059086	0.046762
gene-ENSMUSG00000037355	0.669524	0.679221	0.783806	0.664117	0.375292	0.427814	0.37606	0.639576	0.398848	0.331655	0.392752	0.35621	0.115537	0.109625
gene-ENSMUSG00000037351	9.90177	10.5617	10.6796	11.3191	11.0427	9.93189	11.4946	11.008	12.0099	11.0887	9.59483	11.1337	18.7776	21.4044
gene-ENSMUSG00000092277	0.182457	0.285308	0.205297	0.763215	0.850884	0.949285	0.63209	0.62868	0.698679	1.12998	0.633315	0.812064	0.425928	0.183189
gene-ENSMUSG00000100235	2.1773	2.36252	1.3206	1.9083	2.1623	2.47396	1.73087	1.49509	2.42497	1.69165	1.83944	2.91024	1.49364	0.821409
gene-ENSMUSG00000031904	2.62673	3.458	3.09643	5.25235	4.23749	4.87644	3.81278	3.09594	4.12863	3.62829	4.53405	4.84039	1.60024	1.66692
gene-ENSMUSG00000031903	54.9088	59.7436	53.6548	25.2155	21.1513	21.6182	39.5144	23.4817	30.9909	24.1841	22.1496	25.6426	59.7876	76.971
gene-ENSMUSG00000030365	7.166	6.16716	6.24342	3.55021	3.06478	4.47994	2.8126	1.19308	4.86711	4.52633	4.24722	4.1917	2.4781	2.06605
gene-ENSMUSG00000030361	0	0.105044	0.115699	0	0	0	0	0	0.225784	0	0	0	1.09247	1.67344
gene-ENSMUSG00000090523	5.97048	5.77787	5.9594	30.297	28.9734	27.0039	16.0276	25.1047	22.2532	18.0625	14.1936	20.8296	5.03873	5.32919
gene-ENSMUSG00000048752	0.055877	0.220389	0.083371	0.541968	0.39376	0.486134	0.822406	0.352323	0.854103	0.867864	0.468272	0.491002	0.209692	0.172803
gene-ENSMUSG00000048758	416.798	436.546	467.12	329.875	368.125	392.994	490.69	489.337	387.318	511.595	481.65	408.577	798.434	857.516
gene-ENSMUSG00000026942	7.85918	6.01184	6.35951	22.7728	14.7705	15.0269	20.3561	10.7116	13.8635	8.18627	6.30708	14.8307	5.81045	7.087
gene-ENSMUSG00000028890	2.61041	3.0846	2.84208	3.52885	3.64621	3.53004	3.35922	3.25707	3.69911	3.25159	3.32022	3.78139	1.49953	1.40548
gene-ENSMUSG00000028894	24.4621	23.6083	23.7598	37.8015	37.783	41.4757	22.7255	31.3471	26.4375	20.2793	21.4275	29.9019	10.2927	10.0873
gene-ENSMUSG00000028898	19.6394	23.5933	23.587	30.1683	30.792	33.0186	40.7169	27.4451	33.9564	40.0128	30.7791	38.6319	37.1442	34.2312
gene-ENSMUSG00000025915	23.9721	22.2426	23.1315	11.042	9.9599	10.6181	6.81128	7.31009	11.3072	9.35693	9.94538	7.7032	7.88462	9.90218
gene-ENSMUSG00000025911	0.184533	0.308915	0.189553	0.448563	0.386029	0.475307	0.116457	0.035908	0.284141	0.230521	0.242251	0.113205	0.377795	0.550001
gene-ENSMUSG00000025912	0.263749	0.315994	0.252817	0.170728	0.092024	0.1475	0.017676	0.060887	0.040112	0.126884	0.042873	0.066248	0.055794	0.027054
gene-ENSMUSG00000089929	217.285	224.226	212.636	697.759	678.761	769.36	493.207	401.88	538.07	309.029	314.8	434.612	232.605	233.346
NewGene_1210	0.884235	0.369112	0.482041	0.313912	0.235157	0.139119	0.090558	0.303564	0.210315	0.352773	0.20045	0.04923	0.121602	0.096665
gene-ENSMUSG00000042613	4.80201	4.88968	4.41187	12.5958	13.1985	13.3736	9.51212	11.3929	10.1572	9.64933	8.7748	8.4688	3.83738	4.01695
gene-ENSMUSG00000042616	0.253729	0.348767	0.409538	0.217168	0.179579	0.374662	0.087796	0.380858	0.282266	0.215242	0.080506	0.194924	0.074215	0.161383
gene-ENSMUSG00000031015	33.2454	35.2113	33.3599	14.0586	14.9127	14.9941	13.7172	11.0901	14.8293	12.1115	10.3742	11.6798	14.9643	17.6988
gene-ENSMUSG00000031010	7.34912	7.21126	7.43094	4.99051	4.32378	5.00816	3.09438	5.12419	4.13833	4.31806	5.33355	4.16815	1.73177	1.88399
gene-ENSMUSG00000031012	5.22707	4.54229	4.90522	3.48295	2.98184	4.03092	2.35962	1.29202	3.10848	3.48378	2.98065	2.2899	1.23523	1.2103
gene-ENSMUSG00000022641	10.4045	9.7245	9.68882	7.36335	5.36268	7.37676	3.66574	4.64216	5.95293	5.50261	5.50622	4.88417	1.84394	1.99485
gene-ENSMUSG00000045045	0.046151	0.181891	0.090446	0	0	0	0.064948	0.024737	0.081872	0	0	0.065744	0.439463	0.418075
gene-ENSMUSG00000034997	0.134177	0.131175	0.130239	0.325357	0.250381	0.137549	0.031299	0.052248	0.082434	0.189006	0.05663	0.181619	0.248068	0.243146
gene-ENSMUSG00000034994	603.867	614.975	602.079	334.761	333.805	330.893	427.276	306.463	418.079	359.317	329.08	409.608	527.746	621.756
gene-ENSMUSG00000034993	53.079	62.9306	57.0471	64.1649	69.2293	51.5512	87.6932	86.8518	78.3929	87.6631	82.5634	84.4651	156.772	160.628
gene-ENSMUSG00000034998	13.183	11.2451	12.3483	8.79356	6.73951	8.29639	4.35551	5.16889	6.16833	6.23727	7.05292	6.66699	2.77312	2.65948
gene-ENSMUSG00000032666	2.80738	2.31326	2.36242	0.976765	1.04195	1.11979	1.72146	1.38998	1.56427	1.82941	1.87768	1.34113	0.847864	1.12272
gene-ENSMUSG00000029414	1.25039	1.3893	1.22458	0.289601	0.283571	0.326908	0.090701	0.074202	0.174057	0.226669	0.500154	0.080569	0.524821	0.363024
gene-ENSMUSG00000029417	0.029436	0.149571	0.014196	119.977	85.6761	119.208	66.7032	100.471	91.6503	49.7989	50.7917	109.06	0.029112	0.099176
gene-ENSMUSG00000032596	26.2697	28.0075	27.3863	26.8897	26.1296	29.3431	38.8218	23.0052	30.8559	19.9897	20.5714	28.7681	26.6153	31.5367
gene-ENSMUSG00000073842	153.385	30.6469	0.782141	0.476387	0.245488	0.654637	2.7111	3.03676	0.609799	0.450605	0.447427	0.694274	3.06932	2.73098
gene-ENSMUSG00000024399	20.4499	26.1035	22.0152	20.209	19.017	19.6275	18.8553	9.6043	17.2738	8.0464	10.6415	10.6884	8.54211	10.7411
gene-ENSMUSG00000020439	0.813831	0.824777	0.743245	0.46201	0.226224	0.671016	0.516224	0.741992	0.661134	0.401908	0.287238	0.498799	1.12574	0.715549
gene-ENSMUSG00000020432	49.8138	46.9428	50.1352	31.9272	28.0347	28.7426	40.466	37.5826	33.6702	33.9519	29.8012	32.7036	53.3527	53.8871
gene-ENSMUSG00000001986	0.25641	0.267607	0.409552	0.338399	0.373241	0.312893	0.158773	0.562888	0.525567	0.523925	0.293263	0.291655	0.112822	0.083222
gene-ENSMUSG00000024975	5.54031	4.68237	4.45994	2.32412	1.57787	2.2463	2.1905	2.05242	3.12017	2.97981	2.15767	2.5112	2.19349	1.90158
gene-ENSMUSG00000024974	4.77074	4.30048	5.42213	2.89932	3.00183	3.10235	2.11233	2.18105	2.66243	2.46442	1.90144	3.0058	1.28383	1.6718
gene-ENSMUSG00000024976	16.5107	12.8002	15.3466	15.808	12.7381	14.9376	8.03713	12.4445	12.1874	13.6234	12.4455	11.0078	4.58675	4.18216
NewGene_7304	0.289934	0.20391	0	0	0	0	0	0	0	0.164826	0	0	0.861746	1.51266
gene-ENSMUSG00000026536	79.7969	73.5654	81.6284	209.168	143.603	177.315	130.972	195.808	132.829	129.979	140.875	168.634	83.6578	96.194
gene-ENSMUSG00000040560	6.22476	5.46908	6.21051	3.86768	3.46779	3.5715	2.83935	2.82847	3.82598	3.47981	3.53797	3.23542	2.07365	2.50004
gene-ENSMUSG00000040562	0.303188	1.09943	0.167768	0.587713	0.464643	0.269998	1.05556	1.47977	1.19622	1.43389	1.22426	0.884658	0.85104	1.14502
gene-ENSMUSG00000040563	4.42013	4.57423	4.61032	2.60996	3.48513	3.15971	3.8848	2.72066	2.95683	3.58262	3.58689	2.56211	1.7035	1.82667
gene-ENSMUSG00000040564	8.76574	4.597	0.43229	0.745059	0.999116	0.52957	1.3516	0.760319	0	1.3567	1.28238	0.424381	2.69155	1.76086
gene-ENSMUSG00000040565	6.3603	5.68412	6.64067	5.37022	4.68531	5.46856	2.87592	4.49926	4.62762	3.88837	3.64448	4.4791	1.7783	2.20562
gene-ENSMUSG00000047036	7.83645	5.99858	7.36721	5.70027	5.53665	6.04605	3.50335	3.60621	5.86018	5.23397	4.54118	5.25255	1.52938	1.26622
gene-ENSMUSG00000049164	2.64907	2.46553	2.9417	2.4427	2.4561	4.71304	1.4472	0.709437	1.72164	1.4525	2.22677	1.15681	0.244648	0.531266
gene-ENSMUSG00000054312	68.0655	80.8472	89.744	80.2202	115.118	77.5819	115.787	91.2139	90.6549	119.714	112.171	101.521	181.202	148.012
gene-ENSMUSG00000074622	26.9797	26.6002	26.8084	16.3043	15.3448	15.4735	18.9018	19.8833	20.886	21.4271	20.85	15.5175	46.4512	50.2189
gene-ENSMUSG00000003119	2.49581	2.49165	2.62339	5.18521	3.85608	3.61884	3.04151	5.04122	4.34564	3.36208	4.07025	4.23459	1.26078	1.52099
gene-ENSMUSG00000098332	8.66612	10.2935	9.64085	9.60487	12.0808	8.53341	10.654	5.86527	9.95679	11.9225	9.66605	14.0046	19.9065	17.3349
gene-ENSMUSG00000046079	13.7863	13.5215	13.2404	23.7649	20.6939	21.0328	12.6576	16.5771	18.1992	17.0532	16.0986	18.6438	6.10121	7.84902
gene-ENSMUSG00000042558	10.5477	12.7327	11.2614	10.5461	11.4219	10.6475	17.8269	7.16591	14.1744	9.27458	8.07148	11.217	17.7751	21.5445
NewGene_5890	0.496497	0.614601	0.527442	1.40353	0.4775	1.0373	0.580022	0.432549	0.522167	0.285557	0.205717	1.37677	3.54939	4.08885
gene-ENSMUSG00000068874	11.8889	12.004	13.4813	4.57896	4.06141	4.84629	7.53006	4.41789	6.52615	6.98447	5.92747	5.66631	11.7767	13.3006
gene-ENSMUSG00000001517	1.55447	1.79148	1.59865	0.5027	0.291934	0.46841	0.290481	0.277421	0.22641	0.229972	0.441724	0.245494	0.962573	1.21083
gene-ENSMUSG00000074738	0.607479	0.800736	0.931054	0.013463	0.06065	0.019937	0.14705	0.146651	0.081057	0.40421	0.156171	0.099698	1.2785	1.09188
gene-ENSMUSG00000049939	0.544419	0.543532	0.529988	0.836043	0.832318	1.29157	0.453761	0.68906	0.510139	0.396396	0.239897	0.378768	0.668787	0.805854
gene-ENSMUSG00000079017	588.464	693.297	614.584	293.359	359.846	297.44	596.744	258.693	454.686	344.144	316.461	259.384	1450.94	1274.74
gene-ENSMUSG00000041313	5.12259	4.08872	4.39797	2.21293	1.9604	2.18977	1.26188	1.52053	1.837	2.19058	1.79196	1.89273	2.33424	2.10072
gene-ENSMUSG00000075467	4.90459	5.21622	4.6462	6.25704	6.59351	6.85284	7.6937	6.57628	6.92108	7.13145	5.5429	7.77897	8.64527	9.43957
gene-ENSMUSG00000067336	4.87063	3.74572	4.44421	3.14401	2.93342	3.18947	1.74387	2.44328	2.39802	2.17538	2.44985	2.36558	0.9376	1.07387
gene-ENSMUSG00000008496	16.5429	18.8485	17.7372	14.7147	16.5704	14.7473	14.3392	14.3511	14.8051	13.725	13.487	11.4231	8.68985	9.74257
gene-ENSMUSG00000050410	4.47222	6.16747	5.91262	1.13198	0.706195	0.6939	0.629288	0.629945	0.94015	0.723742	0.533645	0.863403	5.46459	5.64658
gene-ENSMUSG00000058624	1.26858	1.4027	0.992486	1.98168	2.24118	1.95666	1.9413	1.3782	1.55563	1.49169	1.33342	1.3953	2.52989	2.47926
gene-ENSMUSG00000028702	2.08139	2.22533	2.54705	0.717216	0.903417	0.817868	0.451332	0.641864	0.423033	0.720376	0.317352	0.667264	3.82453	2.78826
gene-ENSMUSG00000015337	4.02219	4.43538	4.36642	6.39545	6.80754	6.88807	8.41163	3.48765	5.63836	4.1573	5.52892	6.11445	8.45924	9.72206
gene-ENSMUSG00000015335	10.7893	10.0051	8.61713	12.5585	15.3219	15.6365	22.8854	14.9878	15.6959	15.3795	16.5896	19.2724	16.2487	15.2256
gene-ENSMUSG00000057666	162.323	112.731	101.991	223.046	167.124	322.574	182.05	469.145	172.334	233.091	263.446	178.79	271.772	92.4142
gene-ENSMUSG00000052013	0.013079	0	0.038059	0.407844	0.515611	0.374549	0.297385	0.545335	0.351329	0.054583	0.170077	0.250257	0.029772	0.014713
gene-ENSMUSG00000066456	13.7316	14.4353	11.824	29.6468	32.4149	31.3667	18.8181	21.0905	24.2268	23.6821	25.7512	22.9747	6.63896	9.63168
gene-ENSMUSG00000061100	0	0	0	0	0	0	0	0	0	0	0	0	103.336	82.4719
gene-ENSMUSG00000054509	4.16091	4.88624	4.46986	3.77902	3.13692	2.95422	2.8486	3.057	3.54829	2.90956	3.16452	3.33926	1.60794	1.71913
gene-ENSMUSG00000030978	16.4648	16.8962	19.2732	5.65508	5.99999	6.52062	3.97023	5.14024	4.97407	5.66538	6.08589	4.94779	9.2289	10.9946
gene-ENSMUSG00000024357	14.8675	14.1368	11.4285	12.2928	8.61408	8.84962	18.792	12.3409	9.88348	8.659	7.98193	10.8256	18.3664	23.2211
gene-ENSMUSG00000060475	57.3365	54.5838	53.3256	51.8168	43.9133	50.3053	30.7601	36.6841	47.392	42.0119	38.6372	46.9532	16.7685	21.6757
gene-ENSMUSG00000060477	18.93	18.9428	17.5022	25.9205	25.8416	25.4676	16.9453	18.652	22.6567	16.4038	15.9488	20.7253	6.93176	8.2964
gene-ENSMUSG00000071757	1.78424	1.58737	1.73996	1.86891	1.94537	1.64674	1.28151	1.52064	1.26852	1.30295	1.21894	1.49375	0.560538	0.860867
gene-ENSMUSG00000073448	0.488232	0.824644	1.06093	0.388574	0.520794	1.2468	0.316709	1.19944	0.349813	1.28514	0.467921	1.08774	0.545814	0.184532
gene-ENSMUSG00000023495	2.13749	2.61864	2.81024	1.84539	2.21101	2.09665	3.62646	2.75829	2.25371	2.26879	2.67009	3.06768	3.27581	4.28085
gene-ENSMUSG00000031731	20.6818	18.6057	19.8959	16.3995	15.0073	13.6661	10.9433	9.84906	12.1211	11.3691	11.3552	11.0972	7.0311	10.8112
gene-ENSMUSG00000026042	0.200057	0.106433	0.322789	0.202205	0.102194	0.079491	0.165286	0.149011	0.180495	0.159629	0.112711	0.056076	0.075252	0.103126
gene-ENSMUSG00000026049	22.9333	24.396	22.3203	31.1579	30.4537	35.0928	21.4948	26.4483	28.9452	23.8216	25.0296	24.8905	7.07879	7.5866
gene-ENSMUSG00000038515	0.952463	1.26806	0.961142	0.866645	0.838712	0.94226	0.821861	0.918576	0.723507	0.964746	0.832785	0.81744	1.53055	1.38962
gene-ENSMUSG00000038518	2.07382	2.19374	1.78001	1.2457	0.980943	1.23888	0.841253	1.25209	0.913186	0.845695	0.491296	0.770627	1.98788	2.64324
gene-ENSMUSG00000025898	3.69471	2.91511	3.28805	3.41802	2.5559	2.85724	1.25922	1.27116	2.20677	1.43219	1.49129	1.92982	0.481635	0.851724
gene-ENSMUSG00000069662	206.521	205.203	208.919	127.29	120.4	136.649	97.544	74.34	130.617	91.7171	92.5629	81.5221	66.8269	71.1394
NewGene_2976	1.91279	2.26652	1.91526	5.46051	6.2196	5.70385	7.39321	3.95446	4.90807	3.61809	3.70735	10.299	1.64974	2.65328
gene-ENSMUSG00000025766	1.24307	1.02099	0.895577	0.355093	0.155644	0.392362	0.514251	0.420342	0.503165	1.12431	1.27053	0.199986	0.178376	0.137934
gene-ENSMUSG00000025764	2.13137	2.01187	1.73994	1.24441	0.941251	0.885926	0.684572	0.935279	1.00331	1.28935	1.53556	0.862786	0.795987	0.604204
NewGene_1400	2.22884	1.52086	1.70093	1.17946	0.884993	1.00778	0.521412	0.615548	0.559886	0.745363	0.591341	0.917544	0.586452	0.715981
gene-ENSMUSG00000039395	0.378171	0.134308	0.235428	0.772675	0.514635	0.57391	0.385909	0.224082	0.620609	0.461116	0.596049	0.767014	0.173236	0.155883
gene-ENSMUSG00000032413	2.19192	1.69986	1.55061	2.25198	2.33057	2.52758	1.42306	1.95594	2.20853	2.12067	1.67613	1.85011	0.455466	0.479261
gene-ENSMUSG00000032412	323.999	292.021	325.223	647.68	602.131	666.401	569.725	557.726	639.451	581.836	589.216	706.497	259.584	282.9
gene-ENSMUSG00000032418	4.36426	4.29157	4.45392	5.66364	5.32012	5.9338	5.44025	5.89209	5.95916	10.1962	11.3472	11.7335	1.417	1.359
gene-ENSMUSG00000027580	3.40504	3.36141	3.59415	8.37976	7.25918	8.0604	6.37579	8.87697	7.1146	6.24598	6.03593	7.28067	3.37125	3.68934
gene-ENSMUSG00000027582	3.60759	3.74422	3.01222	3.44459	4.12619	4.12237	3.90686	4.96797	4.13878	4.31101	4.58951	5.36647	5.30157	7.07209
gene-ENSMUSG00000027589	6.68354	6.13667	7.30099	4.76596	3.43083	4.65019	2.67127	2.47566	3.84222	3.92629	4.28474	3.12459	1.73389	1.6081
gene-ENSMUSG00000024334	0.247265	0.082074	0.069447	3.92154	3.90481	4.58229	4.44839	3.67546	2.00259	1.32979	1.45029	2.67828	0.871318	0.917281
gene-ENSMUSG00000020609	1.15891	0.287991	0.013976	0.165089	0.006415	0.008778	0.036924	0.030573	0.031278	0.046241	0	0.0031	0.027673	0.021867
gene-ENSMUSG00000020608	8.14145	7.79948	7.69821	7.02032	5.5534	6.43129	3.85644	4.92079	5.47023	4.7103	5.18211	5.18796	2.44072	3.10399
gene-ENSMUSG00000024589	2.3192	1.72799	2.19075	1.11052	1.26541	1.07482	1.40603	1.96531	1.1553	1.69703	1.7799	1.55568	2.55106	2.34304
gene-ENSMUSG00000020605	12.0564	12.5834	13.599	7.94151	6.4932	6.80212	9.08355	9.08694	8.0976	8.97916	9.372	7.82518	13.0614	12.837
gene-ENSMUSG00000044103	2.35882	2.02982	2.78416	3.31104	2.86161	4.90423	4.08566	2.90827	5.26173	5.76987	4.59551	10.2174	0.653512	1.05315
gene-ENSMUSG00000005677	0.240501	0.001779	0.341994	0.394897	0.555108	1.00295	1.43369	0.054508	1.07067	0.615479	0.012713	0.750743	0.418989	0.558621
gene-ENSMUSG00000040681	34.9713	36.8464	33.58	22.6112	24.0881	25.7015	27.1354	18.7796	27.0394	32.3956	28.4594	30.7783	39.75	39.1118
gene-ENSMUSG00000040688	4.49122	4.90926	5.11734	4.92626	4.31306	3.30955	6.50756	3.95086	4.91145	3.66965	3.40555	4.73934	6.85689	9.21455
gene-ENSMUSG00000041881	131.13	155.795	141.244	156.742	179.219	163.573	168.133	115.358	172.895	158.354	149.031	149.013	317.295	256.193
gene-ENSMUSG00000028550	4.85855	4.81351	5.12226	4.92645	3.8627	3.02181	1.99446	4.73972	2.91147	4.21491	4.65845	2.92865	1.91672	1.66268
NewGene_6447	40.6286	45.4466	49.6025	12.1224	12.7381	14.1249	60.4047	12.0465	13.7013	15.3112	8.71144	15.3992	30.8225	28.8629
NewGene_6999	0.750152	0.24202	1.22846	0.130658	0.763486	0.632253	0.105608	0.939551	0.24661	0.589063	1.0255	0.434639	0.764777	0.380982
gene-ENSMUSG00000059070	566.829	551.235	610.437	280.367	418.076	305.016	633.51	309.754	492.619	429.34	308.092	425.371	1043.74	1115.8
gene-ENSMUSG00000053617	0.92027	0.88909	0.985758	0.150111	0.161593	0.215638	0.191825	0.209342	0.178783	0.291613	0.220334	0.152247	0.460501	0.596911
gene-ENSMUSG00000054342	30.5822	28.7495	29.3866	41.5999	41.8364	40.4036	53.2944	34.2717	40.6588	28.2332	26.5809	36.3947	119.962	126.92
gene-ENSMUSG00000006715	26.9819	26.9538	28.809	16.1047	16.5252	19.1322	16.688	13.5432	17.3463	18.1276	19.8369	18.2924	26.9926	30.6374
NewGene_672	0.097945	0.03715	0.079956	0.521918	0.587074	0.555091	0.443928	0.313398	0.471846	0.440556	0.317677	0.615195	0.053266	0.031746
gene-ENSMUSG00000074677	50.6394	45.2075	49.1256	104.846	101.16	113.444	91.9337	71.3347	112.523	89.6131	91.3795	78.2447	12.6294	13.2803
gene-ENSMUSG00000031530	0.810536	1.21421	1.13037	0.536328	0.951301	0.754319	0.831786	0.659735	1.00591	1.27942	1.43483	1.21952	6.2062	7.27239
gene-ENSMUSG00000022033	11.0036	8.778	10.357	1.04049	1.16605	1.77448	0.764753	0.368265	0.860515	0.995957	1.24747	0.720335	2.64698	4.27617
gene-ENSMUSG00000022037	3.88972	0.994704	0.458662	0.390302	0.282161	0.113145	0.613495	0.686062	0.190546	0.11688	0.050554	0.14344	0.573545	0.89746
gene-ENSMUSG00000022034	2.48031	1.42647	2.1371	0.28832	0.317595	0.452037	0.037168	0	0.139043	0.16644	0.266553	0.083447	0.309404	0.458569
gene-ENSMUSG00000029661	0.977658	0.884031	0.822557	0.090906	0.134471	0.152614	0.154992	0.167034	0.174969	0.161686	0.266347	0.12316	0.454094	0.527878
gene-ENSMUSG00000012405	399.787	445.464	457.259	285.79	292.274	321.301	380.168	248.232	358.918	379.055	362.481	368.535	714.971	640.487
gene-ENSMUSG00000102037	69.5491	67.485	68.3766	368.462	409.359	466.898	289.443	234.3	303.393	177.145	180.42	285.274	39.8203	42.6447
gene-ENSMUSG00000090077	0.421034	0.929837	0.575748	0.614641	0.398178	0.293662	0.314553	0.279357	0.569765	0.399366	0.254424	1.20783	1.32425	1.3633
gene-ENSMUSG00000028134	3.48203	2.83439	4.31051	4.76256	3.5704	3.77941	2.10169	1.64886	2.87944	2.30786	2.39386	3.20864	0.801634	0.702278
gene-ENSMUSG00000039157	9.16638	8.63878	8.7438	1.64288	1.32673	1.4358	1.49372	1.00418	2.40005	2.01202	1.90142	1.38157	2.61537	2.70535
gene-ENSMUSG00000039156	11.1289	12.1812	8.62781	11.1539	10.1424	12.2801	7.42707	8.65206	8.69362	9.23053	8.53188	9.60266	3.15132	3.67517
gene-ENSMUSG00000039153	0.362523	0.326634	0.33432	0.365704	0.24481	0.378265	0.179915	0.486862	0.219973	0.419723	0.413318	0.298464	0.294034	0.199629
gene-ENSMUSG00000043415	10.3762	9.61569	9.96032	14.042	10.4422	13.4315	5.72691	7.30199	8.99324	8.23916	7.31372	10.7837	3.40585	2.96512
gene-ENSMUSG00000017929	18.1602	20.2077	19.5042	15.1892	14.1639	15.5473	12.6901	11.2137	15.487	13.202	12.9262	13.4023	35.3715	37.1015
gene-ENSMUSG00000021712	6.49931	5.44027	6.86268	1.74907	1.33904	5.37182	2.25853	0.963471	4.46994	1.09117	3.38301	3.34029	0.951777	0.341278
gene-ENSMUSG00000021713	3.55254	3.1753	3.29524	3.05432	2.57629	2.82618	1.78265	2.00959	2.06152	3.95969	4.31225	2.72323	0.934563	0.873939
gene-ENSMUSG00000021714	4.13084	4.66268	4.79987	1.58628	2.42046	2.73997	1.76203	2.13693	1.73575	2.08343	3.73081	2.05539	1.19412	1.78225
gene-ENSMUSG00000035595	10.8641	9.98238	8.37436	13.608	15.8608	11.9618	22.4199	7.36761	12.8121	11.5616	11.4946	11.3384	16.7827	17.4531
gene-ENSMUSG00000053158	31.5573	33.6067	32.3324	21.3276	18.2253	22.3355	30.2786	21.6203	24.2429	23.5977	20.9699	24.6767	31.061	40.9506
gene-ENSMUSG00000039841	5.12731	4.75985	5.07778	9.12132	4.98686	8.15688	2.58345	2.83797	4.9092	3.44881	4.16267	5.41166	0.779007	1.14595
gene-ENSMUSG00000039840	1.56218	1.79262	1.54387	1.31268	1.08226	1.237	1.35614	0.844182	1.17121	1.18544	1.06727	1.20477	0.456151	0.656389
gene-ENSMUSG00000024742	17.9304	17.4029	20.2063	8.6646	9.0484	8.81621	9.77424	5.87124	10.2421	8.37388	7.79837	8.09139	20.1384	22.5521
gene-ENSMUSG00000024743	0.194032	0.23543	0.124126	3.78313	1.80564	1.79338	1.51486	1.63807	2.28634	1.53935	1.32885	1.26482	0.154007	0.046024
gene-ENSMUSG00000020042	0.45986	0.46903	0.455332	0.042892	0.046111	0.022065	0.009201	0.075971	0.048242	0.032244	0.0651	0.01518	0.745631	0.865585
gene-ENSMUSG00000036391	5.0514	4.28817	4.79622	4.55628	3.74291	4.6028	2.39226	3.81829	4.15335	3.7767	5.0578	4.11947	1.41007	1.2242
NewGene_2356	0.121149	0.475942	0.295455	1.09302	1.19582	1.25917	0.926046	0.533813	1.4246	1.30263	0.410586	0.894285	0.620862	0.217194
NewGene_2355	0.135487	0.024923	0.045361	0.604215	0.364331	0.220198	0.381469	0.062047	0.405601	1.0789	0.565034	1.04368	1.36257	1.56951
gene-ENSMUSG00000027219	20.3284	18.5315	22.5182	119.331	97.8231	104.558	52.402	52.2887	67.3136	35.4684	43.1897	57.9168	9.83821	12.3131
gene-ENSMUSG00000027677	4.54889	4.29648	6.35653	5.49521	3.65461	3.75139	2.57566	4.50084	3.33236	3.31074	2.63775	3.99589	0.695504	1.49362
gene-ENSMUSG00000022995	0.103079	0.079625	0.113962	0.091685	0.084303	0.132047	0.069767	0.08269	0.039128	0.050054	0.026177	0.060704	0.029078	0.036819
gene-ENSMUSG00000040918	2.68204	3.1404	3.34471	5.09581	5.4678	5.64928	3.45368	3.61897	4.81307	3.24939	3.37088	4.61113	1.42022	1.38592
gene-ENSMUSG00000040913	10.724	11.3059	10.6292	6.5318	4.05373	6.02965	8.93088	7.96585	9.25253	8.35801	7.7371	7.15822	9.46335	9.96631
gene-ENSMUSG00000037447	2.25009	2.07037	2.08127	5.73691	3.41168	2.8195	4.06828	4.98468	2.47012	3.08501	2.69878	4.52998	1.2735	3.25465
gene-ENSMUSG00000037443	35.9534	33.0569	30.0511	23.512	25.4205	26.8951	21.9053	26.7307	21.2955	27.6824	28.4057	25.0812	21.9848	20.9264
gene-ENSMUSG00000096458	0.579076	1.30176	0.779538	0.131566	0.063978	0	0	0	0	0.063746	0	2.16802	0	0
gene-ENSMUSG00000049532	0.755	0.432395	0.454146	0.462958	0.235385	0.329333	0.28874	0.214913	0.12679	0.12742	0.131238	0.245697	0.101959	0.138843
gene-ENSMUSG00000049536	1.11316	0.667356	0.553806	0.096352	0.333943	0.25876	0.278655	0.063108	0.177463	0.386112	0.076237	0.238902	0.130869	0.25876
gene-ENSMUSG00000023022	32.182	31.422	32.1012	5.652	5.31686	5.76002	4.78498	5.84907	7.14684	7.24969	6.76633	5.67647	11.9098	11.5322
gene-ENSMUSG00000023020	20.3286	18.393	19.6048	28.3405	27.7185	27.2351	35.5594	13.2779	33.0797	23.3409	19.8522	26.8748	37.5658	36.1423
gene-ENSMUSG00000023027	22.8813	22.4675	21.7201	22.002	17.0158	23.0114	13.6477	11.8861	21.49	18.3143	16.9445	18.3492	8.26208	8.87239
gene-ENSMUSG00000023025	12.8655	11.4691	11.4815	10.2681	8.50638	9.81565	5.10826	5.02764	8.28146	7.52761	6.85716	8.72434	2.94434	3.30703
gene-ENSMUSG00000022372	66.8899	65.7664	67.0287	49.631	47.8713	51.6914	39.3134	34.1693	49.5691	32.8006	30.5051	32.9695	12.139	14.1317
gene-ENSMUSG00000022377	19.7197	19.1243	19.7714	9.42591	8.584	9.06781	6.68504	8.60614	9.31801	8.121	8.09702	7.00761	9.07193	9.1147
gene-ENSMUSG00000022378	287.815	268.246	218.541	226.778	202.151	216.91	139.031	202.525	190.902	175.008	172.644	175.575	45.2365	53.2365
gene-ENSMUSG00000003380	127.641	136.235	121.696	188.487	185.081	209.856	315.051	116.608	230.494	154.083	141.514	215.026	236.729	254.089
gene-ENSMUSG00000003382	12.4307	11.4602	11.8216	26.9306	20.8272	22.6354	14.5393	14.21	18.4209	13.2782	11.9102	16.2009	9.49881	9.84813
gene-ENSMUSG00000048661	3.10589	2.58985	2.75809	4.67637	3.06268	3.99921	2.23033	1.3935	2.72382	2.00977	1.5727	2.92732	0.929513	0.745041
gene-ENSMUSG00000029304	593.506	567.544	597.587	115.818	105.746	115.001	162.841	174.808	159.645	199.149	212.504	144.249	857.638	855.465
gene-ENSMUSG00000042182	0.191205	0.26397	0.311063	0.82613	0.664213	0.901105	0.426259	1.14305	1.02857	0.450743	0.790476	0.877425	0.225892	0.040325
gene-ENSMUSG00000035778	37.7825	40.3586	41.0362	86.3475	75.2761	81.8178	55.3568	57.1327	69.7451	56.9843	54.9713	68.134	14.668	15.3596
gene-ENSMUSG00000006262	5.90415	5.65291	5.92576	6.2483	5.32638	6.55539	3.2489	3.92309	4.90396	4.94097	5.54878	5.15179	1.54037	2.17124
gene-ENSMUSG00000079685	2.93689	2.53126	3.10357	3.54702	2.78002	2.79228	1.8481	1.58409	2.10117	2.14296	1.87585	2.81068	0.968517	1.20503
gene-ENSMUSG00000001120	1.69298	1.36531	1.07616	0.756027	0.557825	0.185541	0.369824	0.889472	0.355827	0.517426	0.306226	0.476364	0.715155	0.786899
gene-ENSMUSG00000021054	45.3531	40.144	42.8646	18.803	16.0319	18.4417	13.7987	20.8882	20.0315	17.6469	17.8207	15.3983	15.4461	15.6265
gene-ENSMUSG00000078886	0.214395	0.320354	0.342867	1.04323	0.942354	0.307166	0.240924	0.389509	0.201606	0.113049	0.047328	1.07184	0	0.183929
gene-ENSMUSG00000078889	1.28181	0.544676	1.2256	1.64936	0.763244	1.70049	0.639659	1.05712	0.971033	1.70079	1.35597	1.35246	0.441864	0.350915
gene-ENSMUSG00000001128	469.405	495.05	457.435	553.199	603.158	586.278	749.193	577.184	683.924	620.072	576.082	603.969	564.847	575.996
NewGene_2736	1.37369	1.67954	1.66888	0.246741	0.647303	0.461994	0.924989	1.44399	0.477245	1.03968	0.504769	0.525925	1.6009	1.91426
gene-ENSMUSG00000055493	1.08042	0.752438	0.826947	0.616937	0.305691	0.55381	0.271009	0.351189	0.358177	0.564267	0.508716	0.599367	0.277437	0.376609
gene-ENSMUSG00000040274	2.3686	2.25833	2.15826	3.46678	3.30575	3.28217	1.96736	1.8229	2.39638	1.61222	1.62871	2.42573	4.20074	4.33435
gene-ENSMUSG00000039899	208.799	185.422	196.043	385.987	270.561	362.112	188.504	189.097	290.526	144.619	141.281	194.917	58.607	70.6645
gene-ENSMUSG00000056673	2.54353	2.25278	2.20049	1.64562	1.49295	1.08316	0.893839	1.67895	1.26988	1.67822	1.8525	1.3088	0.5952	0.561321
gene-ENSMUSG00000056671	1.33123	1.27008	2.06456	4.68299	2.71446	2.8617	3.58427	4.46931	2.81969	3.57322	2.57523	3.26625	2.08097	2.06072
NewGene_5600	0.600325	1.17843	0.77432	21.5648	15.1126	19.7017	12.5015	8.36325	9.94337	7.992	7.73836	13.6478	1.66555	1.43688
NewGene_2655	1.33845	1.43494	2.04319	2.80727	1.7978	1.92778	2.51916	1.8805	2.01005	1.16699	1.39511	2.11579	2.26057	2.5349
gene-ENSMUSG00000020593	1.6606	1.38002	1.88952	0.723999	0.656899	0.438244	0.479131	0.794676	0.756426	0.568777	0.406518	0.592636	1.49097	1.30225
gene-ENSMUSG00000039357	4.42277	4.76368	4.63089	3.25656	2.48716	2.64749	3.20225	2.19463	2.74998	2.9049	2.97993	2.93715	4.7794	5.81336
gene-ENSMUSG00000047721	10.7159	14.4575	11.0591	14.5106	22.3693	12.1718	21.0811	16.8009	14.1315	20.9551	21.1837	18.7223	49.9344	39.6703
gene-ENSMUSG00000057234	0.884342	1.02503	0.769451	1.40316	0.913424	1.26036	0.694351	0.498119	1.10103	0.59804	0.362468	0.509906	0.468434	0.527314
gene-ENSMUSG00000016503	24.0071	23.1349	22.3898	17.9525	19.5202	21.0662	25.7583	18.129	20.7068	20.3948	17.7647	20.7526	35.2247	38.62
gene-ENSMUSG00000045817	80.4772	79.0993	79.2453	30.7574	22.2971	27.8743	26.1268	22.842	32.8088	29.8816	27.1147	29.6584	27.7724	30.4182
gene-ENSMUSG00000017677	68.3858	62.5502	64.4028	50.7505	42.5869	44.4023	27.2454	29.8145	39.1631	39.8978	37.4672	41.9249	20.5118	22.7781
gene-ENSMUSG00000037606	0.093119	0.075614	0.167091	0.040791	0.01076	0.172946	0.190492	0	0.032861	0.137142	0.027939	0.155966	0.402878	0.628749
gene-ENSMUSG00000037608	16.7425	13.5042	19.5849	15.6559	15.9194	14.5518	10.1993	16.0363	15.2311	13.7834	13.3987	17.5476	4.30159	5.00652
gene-ENSMUSG00000055862	2.2276	2.20813	1.94994	1.27327	0.960159	0.619879	1.18384	1.37117	1.41818	1.76119	1.49391	0.893234	2.41645	3.13272
gene-ENSMUSG00000064254	23.9397	19.614	21.806	13.6086	16.4595	14.5058	30.044	20.2221	21.1362	28.2586	27.5686	19.5881	26.863	24.5611
gene-ENSMUSG00000030059	10.7705	9.13575	10.981	7.37069	6.52579	6.56511	4.48384	4.49592	5.44685	5.55169	6.51186	5.54578	2.51264	2.6547
gene-ENSMUSG00000022177	7.46717	7.57215	7.33208	4.40237	4.13464	3.97367	4.55709	3.29246	3.82567	3.7698	4.80631	3.96186	8.41178	8.54785
gene-ENSMUSG00000022174	102.772	107.29	101.565	111.257	116.6	136.883	148.326	101.37	126.589	116.828	111.973	116.396	165.439	164.07
gene-ENSMUSG00000121584	4.05577	3.55952	2.59687	4.26802	3.37553	3.29929	4.66612	2.96018	3.79666	3.00914	3.55795	3.53015	4.94279	6.83263
gene-ENSMUSG00000039115	4.81058	5.12244	5.3523	5.62579	5.6069	6.13613	4.35677	4.90629	4.61274	3.48074	3.19855	4.67886	1.23685	1.33668
gene-ENSMUSG00000019558	11.9402	11.5872	13.1134	17.6039	16.5069	17.486	20.7731	15.206	16.3789	17.0317	15.3773	21.8009	27.3587	28.2872
gene-ENSMUSG00000034667	14.3091	14.9369	14.3485	9.22972	7.96963	9.31192	6.29967	5.06698	8.90858	8.8762	7.41743	7.6083	5.5955	5.71109
gene-ENSMUSG00000014599	0.390895	0.911703	0.593492	1.0726	0.656792	1.02669	0.429164	0.770966	0.523917	0.739992	0.751715	0.584541	1.04661	1.07601
gene-ENSMUSG00000031095	9.24745	6.75985	7.41983	4.92081	3.32617	4.00631	2.97775	2.76033	3.67114	4.00655	5.19894	3.37516	1.89531	1.73676
gene-ENSMUSG00000031097	1.90776	1.86044	1.92229	0.045733	0.151838	0.109255	0.246613	0.799298	0.051783	0.600822	1.32987	0.46447	2.65413	1.31769
gene-ENSMUSG00000031093	15.5884	12.3272	13.3859	10.6071	8.14997	7.14525	4.29704	6.68955	7.55234	6.8359	8.0352	6.82787	2.02793	2.8331
gene-ENSMUSG00000038122	0.707879	0.655434	1.03241	0.634058	0.584683	0.66168	0.298784	0.689075	0.623549	0.628851	0.781246	0.637634	0.324496	0.194679
gene-ENSMUSG00000038121	3.73813	3.66458	3.66219	3.69134	3.33042	4.01445	2.18339	2.83045	3.05257	3.53638	3.62707	3.84406	1.32234	1.47538
gene-ENSMUSG00000038127	58.0357	54.8461	58.4209	36.9909	35.8257	42.702	25.9989	39.0816	34.8034	25.9538	25.499	28.897	14.23	16.2986
gene-ENSMUSG00000038126	0.391018	0.597819	0.84197	0.507806	0.456345	0.395992	0.271903	0.229038	0.31017	0.207576	0.28424	0.256689	0.134187	0.195769
gene-ENSMUSG00000025330	1.54827	1.81295	2.1396	0.074883	0.050845	0.016887	0.359103	0.30912	0.302004	0.382558	0.304748	0.218639	1.69098	2.04015
gene-ENSMUSG00000029490	0.752397	0.919596	0.877999	5.90396	5.11859	4.66539	3.72599	2.24162	3.05176	1.65675	1.20466	3.07762	0.859632	1.1357
NewGene_5895	0	0	0	1.11998	1.6202	1.70368	0.551338	1.52678	0.795481	0.245144	0.776399	0.653274	0	0.07272
gene-ENSMUSG00000039701	0.376375	0.548385	0.546266	0.977615	0.522883	0.827362	0.37233	0.437412	0.580945	0.366738	0.489713	0.334679	0.095439	0.195456
gene-ENSMUSG00000033938	80.2358	96.3177	95.6601	82.2789	104.643	78.1083	154.686	97.2718	97.5194	113.404	116.23	113.765	179.587	159.558
gene-ENSMUSG00000026896	22.9464	20.2333	21.4082	31.3607	24.5527	29.4933	18.1472	20.2119	23.4645	18.851	18.2688	23.1253	7.76891	10.4774
gene-ENSMUSG00000026893	3.55181	2.86254	4.42039	5.53291	4.61017	5.82564	3.15727	3.89173	3.73234	4.00351	5.54086	6.07322	1.10311	0.974228
NewGene_7436	0.104431	0.154154	0.137287	1.33616	1.72359	2.07742	2.85323	2.56218	2.35839	1.49799	2.96841	2.99859	1.07651	0.689642
gene-ENSMUSG00000023963	0.363696	0.100137	0.184422	0.516297	0.312416	0.261282	0.167899	0.306744	0.250298	0.312367	0.37391	0.108255	0.041493	0.179549
gene-ENSMUSG00000023961	2.75969	2.01594	2.14228	5.38529	3.79308	5.93907	2.50821	2.25694	3.76711	2.89726	2.82961	3.63374	0.54135	0.671792
gene-ENSMUSG00000023960	0.388539	0.319506	0.141929	0.894262	0.609036	0.8347	0.572418	0.652179	0.596709	0.663696	0.569611	0.511652	0.082392	0.108619
gene-ENSMUSG00000023966	1.57876	2.33265	2.5108	4.95201	3.1776	3.40414	5.38534	2.67442	5.31838	3.35997	5.40557	5.62106	4.25499	3.28805
gene-ENSMUSG00000060147	480.739	466.103	475.945	123.343	115.507	122.646	218.804	147.498	192.812	213.471	206.089	183.087	388.032	430.372
gene-ENSMUSG00000033066	8.03626	8.14018	8.00166	22.864	22.5907	17.8229	14.2992	27.52	18.8043	14.5176	17.6662	20.397	5.24435	6.79269
gene-ENSMUSG00000021759	1.94872	1.47618	1.37328	34.8266	27.517	35.8103	9.87155	12.6373	13.9234	7.22699	9.88462	16.2927	0.670917	0.682572
NewGene_6739	0.9697	1.95227	2.19806	4.05201	2.82766	3.4894	2.6148	2.17037	2.85818	1.51409	1.72445	3.11823	0.957148	1.33301
gene-ENSMUSG00000071662	70.4237	77.9772	76.6874	329.459	263.501	330.836	223.02	128.471	191.254	102.669	98.2717	215.779	95.3162	104.48
gene-ENSMUSG00000071660	10.7162	10.7806	10.0428	20.1255	15.5812	17.3307	9.59344	17.3867	14.5674	13.1785	13.3289	17.8769	3.91357	4.25834
gene-ENSMUSG00000003198	4.07988	3.56526	4.00481	3.48347	2.74771	2.50443	1.5512	3.04303	3.04789	0.787337	3.41212	2.5893	1.18013	1.02883
gene-ENSMUSG00000049709	0.19536	0.266326	0.356784	0.021644	0.066603	0.009125	0	0.032859	0.033029	0.080868	0	0.031342	0.248422	0.268883
gene-ENSMUSG00000029802	2.70307	1.85388	1.875	1.22958	0.796585	1.34976	0.754398	0.580353	1.06029	0.858864	0.73291	0.831217	1.59157	1.33232
gene-ENSMUSG00000029804	5.50347	5.21504	6.14536	2.87811	2.52165	2.87731	1.95871	2.17645	3.04915	2.78896	2.68449	2.58724	1.51293	1.58994
gene-ENSMUSG00000073758	1.15665	1.94967	1.5127	0.957955	1.25302	0.992923	1.09772	0.819034	0.900245	0.627368	1.28024	0.839478	1.17798	0.888505
gene-ENSMUSG00000033446	4.64557	4.23561	4.82645	1.87582	1.58278	2.0702	1.61231	2.75403	2.5448	2.81217	2.5947	2.08487	1.9425	2.47989
gene-ENSMUSG00000047963	2.05436	2.41877	2.20484	0.451525	0.455753	0.382014	0.453646	0.311749	0.414315	1.16817	0.225519	0.808669	0.404526	0.619136
gene-ENSMUSG00000074733	2.24704	0.671943	2.75399	2.57434	2.13328	2.20289	1.78774	1.03488	2.99719	1.7355	1.76245	1.85476	0.830278	0.891601
NewGene_5812	0.584566	0.136294	0.895828	2.00065	1.39165	2.32731	1.83588	1.24579	1.70566	1.67428	1.13424	0.61929	2.2277	0.677731
gene-ENSMUSG00000058331	1.54212	1.61945	1.97251	1.18781	1.02622	1.17507	0.560114	1.45451	1.13702	1.37142	2.00323	1.42843	0.427732	0.468397
gene-ENSMUSG00000050148	15.8682	13.5996	14.6139	8.6047	6.94485	10.5883	6.72475	4.06675	7.80671	6.15639	6.96387	6.87398	4.52738	4.75124
gene-ENSMUSG00000079491	7.03036	6.35928	6.53628	26.6691	30.3184	29.9729	40.1482	21.1954	33.1454	25.086	25.3525	31.3717	9.66568	9.22295
gene-ENSMUSG00000041390	45.5105	43.0907	45.9657	75.1211	65.292	75.2301	39.6114	42.7851	54.595	47.7066	46.0029	54.7987	22.8214	20.8652
gene-ENSMUSG00000041935	10.0967	8.45868	9.42184	7.35252	5.78721	7.05869	3.25713	4.8331	5.03254	5.92994	4.39527	5.41142	2.08642	2.21376
gene-ENSMUSG00000041939	6.05222	5.04535	5.25326	4.98801	5.34483	5.29298	7.73063	5.18578	4.98455	3.84031	4.18853	3.86238	7.95624	11.6127
NewGene_5030	10.7523	7.07632	10.9235	1.24315	1.35184	0.952269	1.75918	2.49338	2.4451	3.78443	2.49677	1.60695	6.22899	8.03971
gene-ENSMUSG00000095440	0.169369	0.246484	0.349181	0.387266	0.326058	0.296437	0.172344	0.239408	0.107041	0.343475	0.264297	0.170143	0.537872	0.569308
gene-ENSMUSG00000052632	0.312339	0.318678	0.273138	0.0809	0.139178	0.128156	0.176363	0.137204	0.150682	0.256853	0.127015	0.051491	0.245721	0.261048
gene-ENSMUSG00000036053	4.52181	3.98043	4.32496	4.64637	4.21414	5.67459	1.83342	2.55982	3.4879	3.421	2.84145	4.07685	1.06296	1.21588
gene-ENSMUSG00000036052	4.32981	4.06945	5.07515	1.79099	1.61461	2.16397	1.29566	1.97364	1.92164	2.66117	1.84129	1.50257	3.33798	4.22834
gene-ENSMUSG00000013033	0.205267	0.281652	0.238951	0.049425	0.040205	0.036819	0.099688	0.101768	0.063769	0.054464	0.093002	0.107163	0.258688	0.215903
NewGene_6822	0	0	0	1.74472	2.21678	2.21331	1.18312	1.41515	1.43157	1.25834	1.51601	1.73245	0.109319	0
gene-ENSMUSG00000067928	0.720872	0.510527	0.772312	0.208116	0.180152	0.304616	0.263334	0.100619	0.364522	0.359668	0.475003	0.437527	0.135704	0.117016
gene-ENSMUSG00000067925	6.7224	10.3985	9.41963	6.37288	6.55076	5.00818	8.65649	6.82434	9.67608	9.55692	6.70064	6.07539	12.1851	8.94527
gene-ENSMUSG00000053580	2.3198	2.14854	2.30486	1.75883	1.15198	1.45161	1.3942	1.26675	1.23138	1.84399	1.90265	1.89328	2.37102	2.41052
gene-ENSMUSG00000061186	0.232765	0.296739	0.308066	0.272572	0.143476	0.343583	0.051107	0.089224	0.175111	0.124611	0.354814	0.116511	0.048088	0.072844
gene-ENSMUSG00000054675	1.69354	1.3888	1.26629	0.793263	1.0966	1.19844	1.44921	0.864991	1.5107	0.961359	0.606386	1.14371	3.09164	2.9029
gene-ENSMUSG00000054676	7.58271	7.2672	8.25588	21.5255	14.8205	18.3825	13.8252	8.70382	13.5741	9.52462	7.78867	15.0202	7.36836	7.43391
gene-ENSMUSG00000085795	14.1456	15.7717	14.215	8.08378	7.88292	7.54713	10.6333	10.545	9.08766	10.341	10.21	9.56742	19.1146	21.6967
gene-ENSMUSG00000085793	3.76407	3.11175	4.09086	4.64431	3.15992	4.70985	2.97919	2.41117	3.40167	2.82673	1.73773	2.47361	1.77648	1.52939
NewGene_342	0.326292	0.050548	0.213924	3.92332	2.25347	3.89934	1.33287	2.39556	1.466	1.79106	1.74679	2.15491	0.345887	0.143708
gene-ENSMUSG00000020948	3.55313	2.89823	3.1324	2.91488	2.37487	2.7495	1.76785	1.94676	2.05703	2.15743	2.32126	2.33405	0.895019	0.95046
gene-ENSMUSG00000030790	2.29236	2.24959	3.35448	3.66038	6.27678	6.65942	3.97186	4.70064	5.25361	5.53845	6.06336	5.81995	1.08024	0.84734
gene-ENSMUSG00000030246	6.86912	5.55213	6.58336	3.31275	2.6198	3.73102	3.92396	2.48782	4.16825	2.38755	3.53761	2.43098	6.08323	6.00122
gene-ENSMUSG00000025810	12.8702	13.3015	14.4418	3.87405	3.29649	3.42953	5.31076	3.97215	5.79928	5.46979	5.63368	4.68478	16.671	18.1055
gene-ENSMUSG00000025816	0.538755	1.43826	1.57772	1.87624	1.2928	1.92759	0.670854	1.03632	1.04271	0.855329	0.552375	1.05522	0.202226	0.822962
gene-ENSMUSG00000096727	35.9587	41.4774	42.4157	100.604	93.8493	88.4368	94.1747	58.6665	88.9758	68.2565	57.4256	86.8368	76.2643	69.5109
gene-ENSMUSG00000039648	1.08021	0.635346	0.591232	0.8045	0.548943	0.515492	0.684538	0.84597	1.44499	0.334631	0.694466	0.578616	0.885991	1.50593
gene-ENSMUSG00000022450	94.3128	99.8617	100.617	100.094	115.746	86.2024	105.634	103.944	102.366	123.177	116.397	100.347	193.368	156.016
gene-ENSMUSG00000022452	136.018	148.275	133.087	150.334	174.624	159.581	221.433	119.176	181.36	160.32	141.652	172.947	300.215	276.877
gene-ENSMUSG00000049878	1.98188	2.22444	1.89619	2.79327	2.28298	2.70294	1.49165	1.40568	1.71963	1.84098	1.97357	1.9657	0.555836	0.670725
gene-ENSMUSG00000034892	244.867	366.146	306.639	223.065	542.425	167.961	217.309	268.769	202.979	410.774	378.399	144.47	1551.9	823.652
gene-ENSMUSG00000029752	48.2675	45.6175	45.6786	19.7582	18.2635	22.465	25.2435	24.9256	21.7444	34.8546	32.8617	29.2354	26.8683	28.7717
gene-ENSMUSG00000025104	3.35488	2.21221	3.45859	1.37895	1.86797	1.32987	0.257278	0.785464	1.37558	1.13061	0.899118	1.236	0.124332	0.541858
gene-ENSMUSG00000032491	2.13081	1.54889	2.64267	1.10449	0.735514	1.35825	1.41837	0.759091	0.833016	0.579739	0.495289	0.655745	6.77174	7.01723
gene-ENSMUSG00000018509	4.23487	2.3521	2.9268	2.13223	2.56814	1.73782	4.22425	3.1301	2.48755	3.65195	2.86009	2.30067	5.44625	6.38273
gene-ENSMUSG00000002580	42.7873	49.3474	44.6199	69.4674	81.8981	67.8147	97.2052	58.3025	70.3941	79.1818	70.7613	81.357	84.6553	80.0715
gene-ENSMUSG00000018501	9.12705	9.24473	10.6366	9.56081	4.75533	10.0657	4.87641	7.43684	8.25614	7.69641	7.58761	7.23691	5.85362	2.60858
gene-ENSMUSG00000018500	0.899277	1.40024	0.717461	1.73748	1.39491	1.47235	0.779496	1.16385	1.36025	0.792442	0.955809	0.689707	5.6317	5.00486
gene-ENSMUSG00000044452	0.061921	0.103241	0.045671	0.183182	0.177589	0.119778	0.12619	0.093031	0.080247	0.049517	0.098423	0.185706	0.0209	0.010101
gene-ENSMUSG00000021485	1.324	1.05865	0.850235	0.306856	0.361839	0.298771	0.152059	0.447427	0.150965	0.304818	0.274152	0.137966	1.08191	1.11575
gene-ENSMUSG00000021483	3.39831	2.7947	3.24555	2.13189	1.81564	1.80131	3.36194	2.43602	3.26839	1.7708	2.01322	2.3174	7.45564	8.51748
gene-ENSMUSG00000020573	39.8814	37.2994	39.0478	17.772	12.4468	19.0515	9.45374	14.8197	16.4974	10.891	15.5919	12.2925	6.31142	7.38082
gene-ENSMUSG00000020572	56.4277	48.3181	55.3066	111.54	76.7635	96.2425	48.6248	57.1582	69.3385	77.7969	76.4413	121.859	23.3275	27.4121
gene-ENSMUSG00000024056	4.62148	3.63181	4.13344	1.24282	1.12414	0.934981	0.874102	1.22401	1.16473	1.71349	1.00181	0.998037	2.16466	1.76445
gene-ENSMUSG00000020577	1.37166	2.3169	1.89995	4.47315	4.09465	4.78229	2.86929	2.78909	2.51845	2.7894	3.14468	3.41285	2.2353	2.23694
gene-ENSMUSG00000020687	10.7633	10.1541	10.6769	9.05747	7.61843	3.15489	4.04336	5.73347	7.56067	6.46381	6.52235	7.37995	2.29083	2.68206
gene-ENSMUSG00000020689	0.429767	0.5799	0.542854	0.193762	0.293326	0.264738	0.268025	0.11443	0.211888	0.231265	0.048231	0.223625	1.83001	1.81832
gene-ENSMUSG00000005362	17.6673	16.3096	19.1905	20.53	16.8331	21.1283	11.4959	10.6066	18.044	14.2381	12.9427	16.5054	6.36527	7.5195
gene-ENSMUSG00000001865	1.58776	2.90414	1.24369	0.106562	0.813966	0.248609	1.43584	0.55759	0.872767	4.92044	6.9167	0.659104	5.72626	6.03434
gene-ENSMUSG00000118125	33.4951	41.6161	41.4979	28.3846	36.4335	22.65	53.0744	44.1496	40.4254	35.6101	34.3485	38.1742	59.8341	54.2031
gene-ENSMUSG00000027508	1.13235	1.18467	1.13802	1.54217	1.6638	1.71442	0.952192	0.990617	1.16437	1.24937	1.29855	1.19738	0.403355	0.479764
gene-ENSMUSG00000023882	1.00997	0.951088	1.10225	1.50155	1.03846	2.52148	0.31512	0.926927	0.614248	1.68932	1.26863	1.74097	0.263782	0.351427
gene-ENSMUSG00000027506	80.7189	90.4012	82.8753	57.1534	49.5102	59.978	53.0271	47.2477	59.1565	64.1912	49.6187	49.6105	28.9794	33.0859
gene-ENSMUSG00000037979	0.16982	0.123743	0.033392	0.606732	0.728625	0.531486	0.921235	0.678331	0.376029	1.0435	0.782652	1.30665	0.121771	0.106123
NewGene_1933	8.19989	5.34678	7.4981	2.00124	3.74756	4.11364	7.0314	5.21482	3.21727	6.36284	4.6624	4.87148	18.8361	12.7403
gene-ENSMUSG00000070704	2.04054	0.943685	0.16912	0	0.151907	0	0	0	0	0	0	0	0	0.088335
gene-ENSMUSG00000070702	0.277747	0	0.373426	1.0315	1.86095	2.17659	0.748034	0.742584	0.94988	1.092	0.5326	1.70609	0.030911	0.098197
gene-ENSMUSG00000070709	1.76012	1.40286	0.842926	1.91521	2.02538	1.48568	1.07156	1.06994	1.37227	1.66748	1.10352	1.15096	1.07831	1.03167
gene-ENSMUSG00000071252	1.98883	1.64056	2.04094	2.08495	1.01662	1.76517	1.16768	0.663638	0.995563	1.35996	0.782437	1.18335	0.213813	0.171185
gene-ENSMUSG00000071253	8.39409	7.24219	7.14761	5.95246	5.60985	5.87949	2.74429	3.09704	5.39272	3.38695	4.53378	4.08189	2.31745	2.80125
gene-ENSMUSG00000071256	1.6434	1.74289	0.98062	1.02564	1.21667	1.28498	0.822401	1.12077	1.04031	1.13671	1.1728	1.32096	1.66193	2.37912
gene-ENSMUSG00000001053	0.624549	0.528823	0.58081	0.310393	0.367191	0.126595	0.286039	0.155729	0.147303	0.538904	0.15188	0.117419	0.868769	0.824966
gene-ENSMUSG00000026360	28.6583	30.7571	31.5559	3.94176	4.00683	4.16845	7.54819	7.93339	7.35147	8.34642	9.77911	5.79272	33.3942	38.5148
gene-ENSMUSG00000026361	3.54906	3.07625	3.67149	3.60794	2.68875	3.43027	1.44628	1.94969	2.61189	2.35881	2.42968	2.3463	0.828137	0.960289
gene-ENSMUSG00000022864	0.646649	0.402793	0.442493	1.5625	1.14638	1.59071	0.862787	0.563018	0.760096	2.48771	0.887072	2.72094	0.562627	0.304859
gene-ENSMUSG00000022867	31.9175	28.4334	32.098	37.958	30.7515	37.1568	17.8713	23.8392	28.9543	26.9655	26.8613	24.9497	7.41069	10.2052
gene-ENSMUSG00000026365	2.44269	1.85312	1.04806	0.076228	0.063736	0.151046	0.080664	0.036202	0.048126	0	0.113335	0.052132	0.604507	0.797688
gene-ENSMUSG00000022868	21.296	5.19946	0.236855	0.68103	0.696593	0.465845	0.680349	1.03355	0.273521	0.561511	0.245384	0.583466	1.4453	0.763477
NewGene_5130	3.96913	3.42168	4.26826	7.52632	7.83237	7.3289	5.94504	4.74112	6.61328	3.88002	4.95233	6.47659	0.876148	0.712238
gene-ENSMUSG00000098188	2.83062	2.7454	2.88051	6.11555	5.28505	5.37244	3.7394	4.18306	4.65905	5.21603	4.90699	5.22218	1.27516	1.1939
gene-ENSMUSG00000046138	2.02673	1.53445	1.86803	2.19823	1.54504	1.71577	0.823677	1.61335	1.45382	1.1014	1.47734	1.46235	0.366419	0.407444
NewGene_4266	0.731421	0.765256	0.528165	3.81497	3.04278	4.41095	3.60602	3.52843	3.84097	3.79068	3.00037	3.80648	0.875737	0.563658
gene-ENSMUSG00000053870	6.74721	5.76513	6.63131	6.20782	5.68364	5.79814	2.90271	4.5817	5.19597	5.05143	5.15373	5.75254	2.13956	2.17582
gene-ENSMUSG00000001418	38.5345	40.3972	40.4834	34.4788	36.162	30.4375	44.2074	36.5311	37.472	39.0061	39.8502	38.4456	58.5507	62.276
gene-ENSMUSG00000026791	5.8005	6.71976	6.51747	3.60319	3.20969	2.90397	5.33595	3.05873	4.1516	3.28454	3.08156	3.52434	6.39897	7.30449
gene-ENSMUSG00000026797	2.79321	2.71893	2.8986	8.4687	7.64193	6.36229	6.178	9.56495	6.66329	7.08246	6.3833	7.72652	3.68414	4.31761
gene-ENSMUSG00000050751	5.29556	4.65047	5.5568	1.34793	2.60995	2.63511	2.66914	2.28049	3.90253	3.97017	3.76492	3.52805	2.75198	2.36886
gene-ENSMUSG00000004933	0.448502	0.825589	0.943279	0.052361	0.088302	0.091892	0.375222	0.042873	0.41473	0.265927	0.100299	0.125136	24.4669	21.3605
gene-ENSMUSG00000004931	6.88587	7.30966	6.82326	11.7353	11.9855	10.3349	15.8526	12.4295	13.3194	13.6602	11.1034	16.0546	11.5541	13.0472
gene-ENSMUSG00000040167	2.85162	3.20455	2.96321	4.01425	2.64132	3.73977	2.00597	2.4342	3.12617	1.9991	2.18596	2.96564	0.680994	1.07882
gene-ENSMUSG00000011752	200.845	209.661	215.057	327.516	298.664	296.832	298.197	324.418	334.479	343.252	328.314	398.529	162.142	196.667
gene-ENSMUSG00000057706	1.05662	1.13342	1.04783	0.427551	0.295182	0.463359	0.298093	0.153604	0.217331	0.127476	0.656004	0.402202	0.400159	0.285286
gene-ENSMUSG00000015568	732.427	696.147	718.615	235.472	218.942	249.765	354.078	378.828	351.334	406.275	425.045	367.482	844.238	940.74
gene-ENSMUSG00000035929	23.394	23.3587	23.5317	305.156	252.553	261.746	259.631	201.845	224.448	201.41	178.795	276.195	32.1624	35.9016
gene-ENSMUSG00000038860	1.61858	2.07273	1.49948	0.025823	0.076458	0.022001	0.20263	0.110627	0.280917	0.338252	0.274268	0.036748	0.365263	0.411485
gene-ENSMUSG00000054428	164.428	180.435	179.611	79.2527	97.4252	77.1595	122.737	159.189	99.0791	182.144	188.686	107.887	344.911	270.041
gene-ENSMUSG00000019122	120.686	117.304	117.615	99.554	107.92	119.561	89.8348	93.725	101.983	83.3643	84.0938	72.6924	329.539	349.006
NewGene_132	0.498705	0.529744	0.309539	5.5923	8.30717	4.2633	3.79529	4.99141	3.12834	6.60836	3.98444	4.60522	0.396234	0.142915
gene-ENSMUSG00000036572	4.31794	5.1162	5.15896	3.23857	3.45064	3.68337	2.59128	4.44393	3.18472	3.10466	2.94538	3.47874	1.37028	2.1271
gene-ENSMUSG00000037196	0.100128	0.750134	0.889037	0.764078	0.721919	0.630092	0.951159	0.825589	1.32976	0.587817	0.73043	0.629814	4.85644	3.82576
gene-ENSMUSG00000038764	0.106597	0.048281	0.100591	0.015833	0	0.039568	0	0.013864	0	0.064559	0.013491	0.006897	0.059996	0.070847
gene-ENSMUSG00000033439	1.26223	2.03354	1.44599	2.57376	2.37678	2.76426	0.618171	1.58076	2.01761	2.50844	1.71778	2.22866	0.495044	0.435727
gene-ENSMUSG00000037221	18.7536	17.6159	15.7413	10.373	10.6508	10.0119	15.8456	26.4348	15.7912	15.5439	19.7761	12.6791	24.5265	29.2392
gene-ENSMUSG00000037224	1.02025	0.919572	0.859977	0.232742	0.070172	0.096013	0.595184	0.647732	0.898876	0.508812	0.547015	0.386735	1.40478	1.68976
gene-ENSMUSG00000038418	1.0952	1.4935	1.52448	1.90122	1.41209	1.76375	0.540075	0.864662	0.551302	0.437741	0.639816	0.765152	0.909145	0.840986
gene-ENSMUSG00000022961	28.6171	28.6956	36.5065	27.908	24.4647	27.2579	14.9722	21.1548	21.0056	27.5321	18.3444	21.7508	7.84291	9.17939
gene-ENSMUSG00000030161	47.17	52.393	50.108	39.7139	37.0228	42.4945	51.9763	41.294	49.6023	56.8312	51.0859	63.8906	72.763	82.8943
gene-ENSMUSG00000025609	6.3403	6.49397	6.61552	7.41604	6.45007	9.78487	4.82812	4.99571	5.2535	4.70621	4.95872	6.91568	2.22976	2.43693
gene-ENSMUSG00000046330	489.018	664.219	610.574	307.847	430.892	276.428	449	292.328	361.185	432.977	436.976	328.379	1607.77	1305.56
gene-ENSMUSG00000029380	1.8686	0.280853	0.79227	2.664	3.6121	3.8876	1.38533	1.37138	1.72793	2.35207	1.58991	2.30284	0.234122	0.659019
gene-ENSMUSG00000025602	1.29059	1.11816	1.42148	1.10496	0.794332	1.03345	0.758157	0.71063	0.847245	0.739217	0.422382	0.888925	0.377642	0.516943
gene-ENSMUSG00000029385	9.62641	9.83001	10.5516	8.92379	7.16525	8.4463	7.53949	6.89346	9.07959	8.5056	9.21679	8.23688	2.35834	3.48582
gene-ENSMUSG00000043671	0.510966	0.861903	0.949668	0.831508	0.491738	0.623135	0.323961	0.603831	0.622555	0.470021	0.324664	0.415158	0.469735	0.348719
gene-ENSMUSG00000090231	15.6155	13.7444	14.2128	227.031	226.886	220.821	185.453	193.416	204.145	193.181	169.147	195.153	5.41608	6.81184
gene-ENSMUSG00000069495	4.9146	4.96747	5.1086	5.78806	5.18727	4.75549	2.79999	3.89882	4.41981	4.04286	3.67233	4.86231	1.4237	1.55705
gene-ENSMUSG00000019461	16.2495	21.1118	17.0955	11.3172	11.6555	10.3272	10.0477	13.4314	14.082	13.5798	15.3009	13.9515	20.8682	19.56
gene-ENSMUSG00000035266	0.471971	0.50518	0.382386	0.892256	0.938647	0.827778	0.500252	0.741759	0.910258	0.893841	0.521088	0.876891	0.575523	0.705887
gene-ENSMUSG00000026836	4.50853	3.94101	4.8013	6.54102	7.08551	5.7782	3.95214	6.4333	7.03714	7.131	7.2834	6.5487	2.45211	2.85351
gene-ENSMUSG00000026832	0.720141	0.472696	0.714863	2.72752	2.60352	3.09795	2.63381	2.9566	3.14202	3.29426	3.0285	3.18399	1.05908	0.747398
gene-ENSMUSG00000026833	8.9272	7.98479	8.22473	8.32943	8.86673	10.4349	8.94675	12.3072	11.2717	9.49578	10.5702	9.31437	17.8845	23.653
gene-ENSMUSG00000028478	533.59	530.279	540.502	256.65	274.526	287.879	424.461	313.79	337.219	312.198	299.517	287.09	782.033	829.566
gene-ENSMUSG00000028470	13.6511	14.974	13.2613	11.1628	12.071	10.3796	15.2668	5.08996	10.6392	13.209	8.5921	8.52793	29.1323	25.1411
gene-ENSMUSG00000028476	0.174172	0.104306	0.215432	0.126212	0.212792	0.213434	0.057954	0.07385	0.157477	0.131726	0.069421	0.217027	0.01803	0.083069
gene-ENSMUSG00000033883	0.669058	0.710381	0.773698	0.69233	0.798826	0.667816	0.440407	0.767487	0.822102	0.846865	0.94778	0.632235	0.222685	0.258341
gene-ENSMUSG00000032285	0.402271	0.156272	0	0.540449	0.266097	0.405339	0.35199	0.575891	0.837558	0.220718	0.496492	0.330854	0	0
gene-ENSMUSG00000074925	0.56287	0.546852	0.528091	0.731457	0.618681	0.839727	0.489763	0.31203	0.652191	0.418917	0.509516	0.632734	0.194656	0.225494
gene-ENSMUSG00000044229	3.1377	2.40987	2.93308	7.28273	6.17751	8.06998	4.41847	4.11467	7.67846	2.41501	3.23975	3.58066	0.276474	0.581203
gene-ENSMUSG00000075033	0.261076	0.219948	0.239525	0.769832	1.04634	1.21923	0.684299	0.453083	0.85013	0.359443	0.435534	0.652035	0.119986	0.080861
gene-ENSMUSG00000005533	0.117834	0.26696	0.23984	0.142462	0.063699	0.08636	0.10588	0.158985	0.072454	0.154383	0.132203	0.080295	0.081058	0.163202
gene-ENSMUSG00000005534	8.51077	8.60343	7.54389	5.87232	5.40336	3.68819	3.71106	2.52567	3.54804	2.85985	2.9598	3.43118	1.50147	1.22418
gene-ENSMUSG00000027715	13.6296	10.5135	13.0374	1.55253	2.25137	2.58125	0.864423	0.96217	1.50537	1.95774	1.8947	1.63589	4.10714	4.42155
gene-ENSMUSG00000041763	31.1586	30.1107	31.3621	23.8413	21.8866	22.1993	12.4252	20.2398	19.2572	22.3652	22.2449	22.2318	7.67077	8.87201
gene-ENSMUSG00000041762	3.32029	3.35538	2.86474	0.852016	0.540222	0.581427	0.586626	0.607261	0.963193	0.871458	1.39576	0.462827	2.26767	3.08913
gene-ENSMUSG00000040410	7.11056	7.08155	8.57809	8.53289	7.56146	8.04431	4.85881	4.18521	6.88133	4.51342	5.1214	5.16516	2.08232	1.95806
NewGene_7018	3.74314	3.45266	3.43686	2.49829	2.8211	4.18914	2.11546	2.2762	2.2213	2.53078	1.56273	2.09335	1.41287	1.59061
gene-ENSMUSG00000004667	30.436	32.3217	31.9223	30.8755	30.6048	32.7009	50.3521	29.8423	36.8355	36.5318	37.9959	37.969	55.1859	63.3942
gene-ENSMUSG00000004665	43.7248	50.2014	43.6053	11.0279	12.4031	10.6248	12.7502	12.5746	13.461	10.3533	11.3785	10.537	17.9909	19.2384
gene-ENSMUSG00000004661	4.24801	4.11949	4.03395	2.852	2.61617	2.25832	2.14408	2.71314	2.69536	2.07267	1.93508	2.37459	1.73978	2.18581
gene-ENSMUSG00000059248	44.71	48.9274	43.6948	21.1498	19.9858	21.2715	31.7224	25.9877	35.097	26.6359	29.2593	21.5603	65.6368	72.2116
gene-ENSMUSG00000043336	10.1613	9.88275	10.6756	8.0379	6.05397	8.13707	3.47144	8.62567	5.72309	6.10941	7.5503	6.45457	1.91504	2.04013
gene-ENSMUSG00000016239	2.66575	2.62086	2.40592	2.0733	1.86331	1.93666	2.27111	2.47772	3.21856	3.46809	4.14249	3.1705	2.03317	1.69877
gene-ENSMUSG00000017188	58.9335	69.6371	63.5292	90.8999	89.3783	105.445	110.974	66.2122	102.815	79.0597	68.7393	93.9971	103.681	105.809
gene-ENSMUSG00000002957	27.1992	26.748	25.4604	17.7272	17.378	17.0982	24.0066	20.7891	20.8148	20.3374	18.6212	20.6362	29.8505	32.0471
gene-ENSMUSG00000079168	5.92327	4.25409	4.24319	0.763563	1.32583	2.35973	3.18636	2.42663	4.21715	4.16674	4.17748	1.66789	15.1762	15.6993
gene-ENSMUSG00000005983	0.756753	1.32954	1.26136	1.66226	2.12561	2.53241	2.89801	2.15115	0.969786	1.50849	2.78033	1.37543	2.50186	1.01788
gene-ENSMUSG00000001604	1.82263	1.6252	1.66671	0.348371	0.19788	0.409256	0.837438	0.49478	0.744155	1.10113	1.57362	0.743406	0.939127	1.51796
gene-ENSMUSG00000000552	15.8735	19.1129	17.1634	10.1812	11.545	8.13851	16.611	25.9513	11.4355	15.2208	16.1613	11.5834	20.8088	23.2465
gene-ENSMUSG00000000555	15.3008	16.1362	15.343	64.158	64.1398	63.8989	46.6105	42.5923	40.3739	28.4816	27.7875	51.0407	18.1195	18.6255
gene-ENSMUSG00000041408	15.3242	15.4089	14.3258	12.9136	11.2921	12.2306	10.374	10.7878	12.5848	10.1831	11.5771	11.3477	3.96993	4.90031
gene-ENSMUSG00000031367	197.567	167.539	183.024	43.0515	40.225	50.1061	34.9309	42.4485	58.9256	57.4617	60.9525	49.2712	26.4652	30.2162
gene-ENSMUSG00000031365	3.47788	2.67557	3.27301	2.52448	2.19009	2.17186	1.87201	1.63236	2.40364	2.11027	2.2553	2.27997	1.246	1.04136
gene-ENSMUSG00000008384	16.8266	17.8027	18.4583	29.9063	28.5782	30.9159	42.7503	25.4882	28.6696	22.4427	23.5887	29.0909	35.315	32.5449
gene-ENSMUSG00000008036	239.187	242.396	231.3	240.687	261.7	267.385	461.988	227.309	300.484	256.857	253.146	287.827	467.733	485.824
gene-ENSMUSG00000008035	19.4579	20.1442	17.8582	7.62749	8.49339	7.82258	8.59789	7.09552	8.5085	9.1587	10.3866	7.60782	17.0386	19.3842
gene-ENSMUSG00000028676	28.8994	26.5288	25.686	21.5831	18.3026	19.0511	11.1105	13.5117	16.2193	16.9474	17.4291	17.7661	9.10508	10.0267
gene-ENSMUSG00000028672	29.9907	32.0463	29.5614	29.6508	25.3969	27.1116	39.2545	18.8005	31.5757	25.6313	21.2109	31.9074	50.4396	50.9076
gene-ENSMUSG00000028673	54.0826	54.2956	51.9548	38.2433	37.6444	40.0887	58.298	40.4304	45.4231	42.1335	38.2953	44.9907	90.8802	100.706
gene-ENSMUSG00000028671	2.42166	3.92357	2.53942	3.77356	2.52504	3.00772	3.8271	3.45225	2.53762	2.63503	2.5243	2.50104	4.61404	5.28546
gene-ENSMUSG00000028678	1.82023	2.43233	1.4043	0.564323	0.474079	0.564613	0.254131	0.123549	0.426426	0.621893	0.392116	0.246031	1.08773	1.36155
gene-ENSMUSG00000039219	2.97927	2.10092	2.62769	2.14187	1.53157	1.93921	0.730358	0.940284	1.28007	1.66117	1.18984	1.45474	0.36345	0.70349
gene-ENSMUSG00000039217	16.2629	13.146	14.8155	18.9772	15.1764	26.0547	18.6742	13.8173	13.8525	12.7546	13.0141	18.6296	6.52075	6.50492
gene-ENSMUSG00000032041	5.08809	4.55395	4.8303	6.25841	5.9382	5.71207	3.53296	4.83709	6.39982	4.65825	4.46037	4.58658	1.75885	1.34328
gene-ENSMUSG00000039968	6.14584	5.83843	7.33567	5.33021	4.38876	5.81692	2.69157	3.6809	5.09741	4.12155	4.04282	4.51972	1.24046	1.5006
gene-ENSMUSG00000039967	1.9455	1.48063	1.90622	1.82269	1.4164	1.9265	0.850566	1.0853	1.46268	1.51294	1.38018	1.76402	0.343691	0.408937
gene-ENSMUSG00000019861	7.66179	7.42377	8.00681	7.4668	6.68382	7.22144	3.16379	4.63638	6.08913	5.65074	5.68896	5.11087	2.49465	2.40361
gene-ENSMUSG00000036291	5.59539	5.73496	5.47778	6.47313	5.00983	6.64631	4.18404	4.52352	5.27741	6.54797	5.60479	5.44886	2.43955	1.83283
NewGene_2011	0.150074	0.223508	0	0.82809	0.919522	0.732147	0.511423	0.982527	0.289851	0.666463	1.28329	1.23377	1.68416	0.910426
NewGene_2010	1.98078	2.24425	2.05291	5.30986	2.21	4.15952	4.5427	1.90131	1.95187	2.45325	1.22424	2.95332	1.34449	1.50177
gene-ENSMUSG00000020250	47.8968	47.0022	49.0144	37.1713	33.3549	35.107	41.5917	31.1374	42.8253	53.2163	49.8643	59.0054	33.7565	38.1309
gene-ENSMUSG00000036432	13.879	14.938	14.4514	29.3774	35.2408	35.6086	26.2334	19.2634	26.9684	17.7504	17.2752	19.536	8.61223	8.93184
gene-ENSMUSG00000036430	7.95587	9.97095	7.69836	9.49989	7.74807	7.31792	8.82335	2.64386	9.93952	6.79924	5.01112	8.64865	13.6853	17.1697
gene-ENSMUSG00000022462	23.2567	20.0186	22.1011	13.5455	12.3377	12.5654	8.3119	10.0375	11.5976	16.4639	16.3556	14.9857	7.65722	9.09121
gene-ENSMUSG00000072082	1.22062	1.89747	1.25276	0.593732	0.79457	0.560298	0.771623	0.568556	0.648107	0.580091	0.459529	0.318519	1.57199	1.70048
gene-ENSMUSG00000026281	24.3254	20.3305	22.5558	17.301	17.9991	19.2159	20.6426	12.0885	16.5968	14.5235	12.6175	15.6425	33.8317	35.9433
gene-ENSMUSG00000030559	2.74054	2.86059	3.57286	1.99205	1.46091	1.26597	1.14258	0.703487	1.35273	1.42928	1.32804	1.85173	1.99343	2.17022
gene-ENSMUSG00000031601	22.5285	22.5204	22.0607	25.0851	19.1223	25.2427	12.2728	15.1904	19.8366	18.884	17.7281	19.8027	5.75112	6.79095
gene-ENSMUSG00000031600	6.34329	5.52411	6.41741	7.69508	5.8558	7.03484	4.99408	4.8534	6.59777	5.48887	5.6352	6.66042	2.34352	2.4151
gene-ENSMUSG00000031605	7.41146	5.43585	5.73392	6.04492	4.98692	5.99115	3.56988	4.06678	4.70519	3.67986	4.42369	4.90513	2.0705	2.67284
gene-ENSMUSG00000031608	11.5779	10.9695	11.6816	7.85943	6.13372	7.55901	3.72809	5.01467	6.8581	6.05031	6.81345	6.44495	3.63097	4.39826
gene-ENSMUSG00000048787	2.36369	1.75638	2.311	4.9225	3.15336	3.51251	2.33788	2.61925	3.06697	2.56767	2.75074	3.0298	0.995837	1.05565
gene-ENSMUSG00000068923	2.27464	2.30586	2.22427	5.48143	6.1693	4.42507	5.56435	3.90945	5.07027	4.84424	3.51771	4.90189	1.30936	1.50925
gene-ENSMUSG00000029267	4.77324	3.5971	3.45626	6.88588	3.01354	7.30415	1.67275	3.45527	5.29087	5.53796	5.33829	3.87763	1.35148	1.6723
gene-ENSMUSG00000029265	36.8457	34.481	33.2701	45.3087	30.2447	42.302	17.2416	16.072	29.3231	21.4493	19.8686	26.4928	7.99273	9.06632
gene-ENSMUSG00000029263	1.77364	1.219	1.53824	2.40688	1.90182	2.11045	0.774054	1.28178	1.37427	1.2506	1.4255	1.72855	0.661521	0.632262
gene-ENSMUSG00000035385	86.2645	86.3476	90.8324	1233.33	950.813	1357.94	474.651	393.763	585.97	289.559	293.136	567.391	351.79	347.652
gene-ENSMUSG00000018906	2.90171	3.38735	4.94191	3.5401	3.85289	3.95013	5.67581	3.34649	4.16088	5.56152	4.92442	6.44559	2.51542	2.51295
gene-ENSMUSG00000018909	21.4472	21.7797	22.8786	7.53025	8.74099	7.56568	10.359	10.3884	9.81578	10.8495	10.4181	10.1703	11.4415	12.9395
gene-ENSMUSG00000038608	17.1617	15.9006	16.8568	11.733	9.01951	9.96159	6.11535	8.08782	8.79371	8.35654	7.57838	9.8938	4.51412	5.98621
gene-ENSMUSG00000068882	67.9797	64.7515	72.7257	54.2259	46.3573	50.746	34.8713	60.5436	44.3545	62.555	63.8092	55.2088	19.8221	21.4789
gene-ENSMUSG00000072501	6.39918	5.55611	5.11962	4.65818	3.60616	4.36009	2.58042	1.42724	3.94253	3.46712	2.9885	3.80149	1.64866	1.19822
gene-ENSMUSG00000034926	2.01689	2.34791	1.72696	0.198579	0.121349	0.160294	0.204946	0.144518	0.113575	0.055985	0.067365	0.021812	2.26266	2.19341
gene-ENSMUSG00000044927	0.323187	0.345899	0.202994	0.362241	0.472384	0.367987	0.667113	0.53307	0.463288	0.434488	0.358054	0.566604	1.72812	2.19329
gene-ENSMUSG00000006344	0.503534	0.397737	0.35899	0.145714	0.098981	0.066561	0.278444	0.095298	0.048953	0.108124	0.201247	0.101574	0.382054	0.470302
gene-ENSMUSG00000032561	0.410235	0.358672	0.350802	3.16483	3.08854	3.95918	1.1541	1.13476	1.7099	1.58273	1.21362	1.97079	0.314204	0.309218
gene-ENSMUSG00000032567	1.67317	1.73297	1.82946	4.47354	3.34463	3.61123	4.17055	2.63159	3.66089	3.012	2.30287	4.33847	1.76357	2.06779
gene-ENSMUSG00000078768	1.02361	0.872339	1.3753	1.07048	1.8709	1.12797	0.987942	0.92326	0.350933	1.53344	1.34039	1.54456	0.54249	0.456628
gene-ENSMUSG00000078765	16.9118	16.3813	25.6584	29.7326	27.2343	29.5499	31.8178	30.1007	11.7167	25.1314	32.5238	28.5867	34.1225	35.5115
gene-ENSMUSG00000074227	1.03417	0.833362	0.074582	0.417275	0.692787	0.317542	0.147873	0.169989	0.287721	0.449708	0.973173	0.570605	0.957815	1.31665
gene-ENSMUSG00000021391	1.95839	1.7197	2.11818	0.905293	0.847736	0.765818	0.272903	0.171057	0.531812	0.701947	0.793447	0.206684	0.897438	1.60796
gene-ENSMUSG00000079418	13.8882	14.6492	14.5837	18.1249	15.3821	19.7151	10.5578	14.127	15.3908	15.8443	14.5345	12.0588	5.13327	6.64453
gene-ENSMUSG00000079419	259.094	246.358	268.741	452.925	446.175	422.27	259.254	396.434	388.538	311.09	316.768	306.918	80.8755	91.8895
gene-ENSMUSG00000024346	24.4878	24.7973	26.9205	34.777	40.3296	34.5352	45.9752	32.9691	34.9635	34.0067	34.1809	36.1735	43.3694	44.2033
gene-ENSMUSG00000021640	0.107617	0.02188	0.044432	0.315368	0.166801	0.145262	0.163005	0.152499	0.118211	0.293196	0.215627	0.269016	0.049198	0.068954
gene-ENSMUSG00000021643	2.14939	3.20303	2.15512	5.81982	6.12359	7.15257	5.58394	3.35941	5.75187	6.40694	6.53938	6.02619	6.58527	5.53128
gene-ENSMUSG00000001376	14.0242	13.7197	14.2428	12.6927	11.7957	10.7574	8.70162	7.15792	10.6546	8.38882	9.28545	11.2468	3.93854	4.53654
gene-ENSMUSG00000000028	3.89241	3.29566	3.85456	2.15466	1.7811	2.73165	1.60033	1.51481	1.193	1.72321	2.21649	1.59164	4.18942	3.81739
gene-ENSMUSG00000040339	8.47214	7.44266	7.48799	18.3731	15.6521	19.3518	7.92206	8.58611	10.5032	9.33716	10.1871	14.238	2.58419	2.33275
NewGene_5523	41.6289	39.5659	47.6574	38.5572	49.1842	41.5332	55.5273	26.9359	38.9465	37.3851	32.4217	42.3903	71.6961	56.6739
NewGene_5529	1.48286	0.559421	0.813617	2.24604	1.61039	2.3568	2.05589	1.50397	1.79861	1.6158	1.21593	1.8572	1.41789	1.28908
gene-ENSMUSG00000020116	67.4582	56.3277	58.3547	85.1316	72.2402	90.6446	49.9277	53.1025	74.392	64.4726	69.6012	70.7035	27.7794	30.8804
gene-ENSMUSG00000020115	24.9053	25.7837	25.5165	30.7976	25.6387	25.2828	18.6279	22.3891	23.1962	19.3484	20.2335	27.8249	10.8542	11.4723
gene-ENSMUSG00000040591	5.81916	5.09813	4.16556	5.59994	6.05267	6.17069	5.85897	5.66542	4.60942	6.98268	5.72063	7.71	7.3708	6.44118
gene-ENSMUSG00000040592	42.5821	39.2617	44.4305	8.98432	12.6566	13.7382	24.6175	17.1353	20.1583	14.9335	18.0297	13.1226	20.6497	24.0194
gene-ENSMUSG00000040599	10.0709	8.61468	10.914	10.5303	10.4884	9.82898	6.5782	7.6577	9.55804	9.88406	9.05464	9.48321	3.75902	3.74571
gene-ENSMUSG00000047648	3.8045	3.50365	3.93774	4.38876	2.97242	3.52489	1.98518	2.19485	2.7106	2.75306	2.57421	3.06541	0.832337	1.16724
gene-ENSMUSG00000046997	0.291654	0.434554	0.341897	0.487206	0.57561	0.308275	0.815087	0.449597	0.215085	0.947561	0.49066	0.853946	1.68223	2.31837
gene-ENSMUSG00000087403	1.68405	2.00101	2.07278	1.96221	1.34894	2.12595	0.910615	1.88842	1.63006	1.65298	2.29853	1.65673	0.309664	0.409736
gene-ENSMUSG00000089715	2.83788	2.97178	2.9751	1.56822	1.82755	1.74536	2.32904	1.09025	1.67429	1.9661	1.67549	1.47932	2.32411	2.68746
gene-ENSMUSG00000044468	0.449862	0.518565	0.632367	1.63087	1.1867	1.68821	1.23798	1.10645	1.05916	1.29537	1.40771	1.92425	3.84108	2.90802
gene-ENSMUSG00000037720	21.4544	18.5289	21.4916	31.8041	24.1531	31.3783	18.9754	21.2251	22.465	23.3932	21.6464	25.0894	8.87562	10.1876
gene-ENSMUSG00000037722	2.46064	1.69547	1.96812	2.02384	0.953627	0.951641	1.00704	1.98382	2.02379	1.36793	0.891605	1.30621	3.51788	2.67334
gene-ENSMUSG00000037725	3.2402	2.46407	2.20843	1.13913	0.732805	0.774485	0.446119	0.665585	0.648986	0.902539	0.863701	0.74256	0.803771	1.30395
gene-ENSMUSG00000055900	6.07643	4.84269	5.42937	4.98342	3.98606	4.46201	2.83168	6.24338	5.75159	5.14795	3.07901	4.40222	2.04631	2.16443
gene-ENSMUSG00000064356	2098.22	1853.1	1842.68	1119.62	1079.42	1293.17	354.062	2562.49	999.248	1842.96	2255.52	1226.66	273.56	283.764
gene-ENSMUSG00000064351	12011.9	11206.3	11688.8	10508.4	9435.53	11910.5	5631.16	16003.1	9397.44	12279	13678.7	11412.6	4455.37	4619.16
gene-ENSMUSG00000030711	8.0639	5.8941	6.02695	0.063522	0.215845	0	0.428556	0.490861	0.179529	0.294068	0.460118	0	5.63597	5.12723
gene-ENSMUSG00000001036	0.523104	0.777136	0.540249	0.521678	0.319935	0.53907	0.514147	0.457195	0.583163	0.975583	1.19148	0.909685	0.753425	0.902543
gene-ENSMUSG00000026655	52.8265	48.7992	51.866	19.4354	19.1353	17.3894	14.4736	14.7497	20.9953	17.0289	17.5298	15.7707	10.7996	11.5539
gene-ENSMUSG00000022883	0.362221	0.389249	0.338259	1.11609	0.990431	1.25379	0.349067	0.659022	1.00215	0.301398	0.56281	0.724192	0.016681	0.037083
gene-ENSMUSG00000019214	0.61357	1.20614	0.986144	0.247618	0.495018	0.147348	0.374674	0.203599	0.277285	0.374239	0.199072	0.420249	0.92018	0.91567
gene-ENSMUSG00000031445	0.658456	0.744233	0.743877	0.262997	0.316265	0.300597	0.389138	0.240257	0.454246	0.257552	0.129373	0.107168	0.587314	0.909644
gene-ENSMUSG00000031444	1.79429	0.434326	0.810452	7.74423	7.20023	7.66873	7.00528	5.81823	4.70058	5.75151	5.63843	7.03897	14.289	13.6177
gene-ENSMUSG00000031443	0.360555	0.261238	0.368319	1.15231	0.909787	0.457709	1.52223	1.20663	0.471546	0.662492	0.598059	0.86722	5.42706	6.37659
gene-ENSMUSG00000031442	0.118125	0.189862	0.130205	0.01035	0.01218	0.055264	0.047358	0.031513	0.023651	0.087824	0.068661	0.06102	0.954262	0.942248
gene-ENSMUSG00000014496	6.69744	6.63641	7.00477	4.38438	3.33982	4.11078	3.46429	3.64524	3.75251	4.60314	4.37932	4.62896	1.97276	2.09772
gene-ENSMUSG00000015542	11.0758	13.0417	12.6526	18.9233	15.1542	16.1783	27.6319	13.5114	17.0288	14.9759	13.4008	19.4912	19.3413	19.3165
gene-ENSMUSG00000115018	2.52657	0.129518	0.055259	0.585439	1.74556	0.01621	0.070943	2.23822	1.13835	0.588183	2.68008	0.070841	1.20159	1.56215
gene-ENSMUSG00000022722	8.17014	7.93975	6.74989	12.3912	11.3433	11.3327	7.35579	9.47716	11.8128	10.5978	11.5403	10.7315	3.46533	3.03949
gene-ENSMUSG00000069049	40.5464	35.0448	36.3081	33.0739	29.3106	32.5744	18.0664	25.1723	29.2775	31.2263	31.9925	29.6708	10.777	14.3219
gene-ENSMUSG00000069045	12.5716	9.85539	12.1976	7.93735	5.62988	9.8416	3.75596	3.67149	5.30831	4.95609	6.89514	6.38665	2.65816	3.21253
gene-ENSMUSG00000038379	1.48362	1.52376	1.95416	0.511272	0.382867	0.441458	0.119318	0.147736	0.1808	0.744075	0.78836	0.214186	0.403934	0.463278
gene-ENSMUSG00000038370	2.40484	2.12427	3.01457	0.137339	0.09502	0.214903	0.345417	0.728818	0.506398	0.207296	0.23681	0.055156	2.391	4.28574
gene-ENSMUSG00000062960	0.056321	0.064283	0.090072	0.668834	0.853764	0.583871	0.155102	0.355234	0.194545	0.112703	0.11933	0.482139	0.063301	0.081282
gene-ENSMUSG00000018672	5.99761	7.5889	7.88529	3.1052	3.61671	2.66999	7.65291	4.87994	3.47327	3.53133	4.63121	3.99906	8.43141	9.69724
gene-ENSMUSG00000028007	7.45897	6.6933	8.03109	12.9165	10.9774	12.1626	8.92041	8.75603	10.8902	9.05546	10.5261	11.7804	5.63116	5.76687
gene-ENSMUSG00000028001	9.15537	2.39307	0.188542	0.272751	0.371588	0.060251	0.358318	0.577675	0.024709	0.121849	0.31964	0	0.227504	0.327229
gene-ENSMUSG00000032366	67.724	66.5217	65.6286	38.8626	41.96	41.6421	43.3025	47.0165	49.3464	49.7849	43.4296	46.7259	102.877	105.419
gene-ENSMUSG00000090100	0.369389	0.270939	0.646568	0.452535	0.518434	0.47868	0.230835	0.222105	0.440699	0.223576	0.24003	0.489946	0.146235	0.110975
gene-ENSMUSG00000019988	6.58334	5.52343	6.71831	5.45881	4.50453	6.00489	2.39979	3.19306	4.59227	3.80807	3.50174	3.87003	1.49021	2.11264
gene-ENSMUSG00000019987	4.23223	1.67563	0.276842	5.35248	4.84252	5.06116	3.19815	4.04551	2.08169	1.59312	2.29422	2.3476	60.6656	55.1302
gene-ENSMUSG00000061731	1.99483	1.49477	1.39195	2.31315	2.35994	2.4801	1.66317	1.8602	2.03451	1.92044	2.37986	2.9986	0.80943	0.772745
gene-ENSMUSG00000018585	224.841	245.438	233.121	194.506	211.993	200.336	308.706	122.071	227.267	187.602	163.27	198.095	606.868	556.03
gene-ENSMUSG00000023805	0.894858	1.06713	0.956773	1.34624	1.26196	1.18771	0.952997	0.816968	1.37242	1.07028	0.958913	0.786498	1.2014	1.69166
gene-ENSMUSG00000023809	1.25279	1.08003	1.16926	0.509826	0.390843	0.290441	0.375875	0.642791	0.436965	0.454522	0.536818	0.675321	2.39479	2.51898
NewGene_7264	0.84673	2.77346	1.79911	3.23369	2.29116	4.3441	2.43306	1.66749	2.90259	1.20783	1.13143	0.901614	3.6291	1.25816
gene-ENSMUSG00000033102	0.781788	0.806388	0.660121	0.747024	0.803037	0.628478	0.623161	0.701569	0.652216	0.839039	0.723066	0.562817	0.190644	0.214533
gene-ENSMUSG00000006179	0.922765	1.46657	0.854975	0.137267	0.113941	0.171274	0.389335	0.52525	0.079886	0.572722	0.633748	0.270376	0.640122	0.568578
gene-ENSMUSG00000068606	0	0	0	3.27389	1.39834	2.86647	0.708266	0.970645	0.835486	0.419891	0.310513	3.59426	0	0
gene-ENSMUSG00000049086	6.10447	6.9084	7.3208	3.79949	4.2215	3.8967	3.76588	5.61773	3.21769	4.66785	6.41377	2.31911	7.97655	6.99861
NewGene_2224	3.60473	3.2536	2.26079	0.678261	0.396957	1.00817	0.998025	0.112673	1.23429	0.678675	1.45169	1.34435	5.59007	4.06704
gene-ENSMUSG00000026672	14.187	13.3235	14.2735	7.81157	7.48728	7.28787	8.64747	9.52039	7.78021	6.27017	6.93486	5.77748	3.77486	4.26355
gene-ENSMUSG00000026675	1.79586	2.06178	2.06768	1.10783	0.83429	0.871123	0.722529	0.680279	0.979614	0.539401	0.593186	0.912925	0.636485	0.801777
gene-ENSMUSG00000030452	20.4647	20.7434	21.5487	24.8675	17.9062	23.5077	13.2142	12.2528	22.812	16.9854	15.3685	16.7277	7.89713	8.17845
gene-ENSMUSG00000030451	2.87864	2.65563	2.94988	2.31227	2.00073	2.1568	1.32584	1.81381	1.76676	1.65935	1.56631	1.84659	0.819049	0.94299
gene-ENSMUSG00000040860	0.156767	0.114719	0.197313	0.132298	0.044749	0.07651	0.140678	0.102304	0.113207	0.119535	0.067588	0.078067	0.156291	0.172887
gene-ENSMUSG00000040865	1.79154	1.64853	1.49874	1.48262	1.03371	1.11607	0.863074	0.905233	1.15138	0.989793	1.0803	1.14362	0.618604	0.594634
gene-ENSMUSG00000060950	3.92317	4.61514	4.17309	3.64757	3.85216	3.44951	5.34261	2.78005	4.58867	2.81423	3.07114	4.21637	5.68622	6.57089
gene-ENSMUSG00000003546	14.0086	15.1154	16.1244	7.14546	6.7623	6.7318	11.8807	6.16988	9.56732	8.73995	7.50309	8.97322	25.0398	28.2823
gene-ENSMUSG00000003541	20.6069	23.6998	25.3949	53.3315	58.6935	59.2392	41.3135	35.6471	49.2894	43.8013	42.3484	51.0754	47.9131	49.3522
gene-ENSMUSG00000026094	78.0144	69.1811	76.8081	53.112	43.7323	50.0549	35.3875	35.9919	57.6474	44.131	44.0826	39.0033	8.73211	10.2814
gene-ENSMUSG00000026097	21.7749	20.084	21.5633	25.716	19.6623	26.9229	20.5447	14.6019	25.1722	19.8073	17.776	21.7599	8.76921	10.8362
gene-ENSMUSG00000026090	0.053862	0.048132	0.029106	0	0	0.009207	0	0	0	0	0	0	1.46389	1.90244
gene-ENSMUSG00000026098	1.10479	1.14741	1.00204	1.08346	0.923057	0.821828	0.714705	0.883354	0.76449	0.785041	0.832406	0.859567	0.432856	0.122741
gene-ENSMUSG00000049624	11.98	9.60784	10.7225	6.77548	5.83217	5.29682	4.93593	6.51135	7.23124	6.18177	6.16368	8.167	10.7079	11.2268
gene-ENSMUSG00000049625	7.4468	8.36904	7.39481	5.55615	5.4902	3.97942	8.09322	8.23121	7.75266	8.62631	7.1227	5.6443	20.5825	21.7966
gene-ENSMUSG00000098274	751.977	787.177	763.617	600.404	646.438	594.296	788.541	678.715	675.626	766.686	770.228	670.313	1125.66	1027.89
gene-ENSMUSG00000073490	88.0288	80.8975	90.2499	52.5093	42.6743	48.9503	39.5595	70.7912	49.3033	56.9402	58.6052	51.1342	31.7381	34.6982
gene-ENSMUSG00000073491	23.9724	23.8456	25.7354	41.0573	28.5304	37.5544	22.8098	27.0977	28.0032	30.0962	30.9283	30.3198	17.0212	17.7497
NewGene_7216	10.6356	8.39225	9.84768	13.5323	15.6106	19.1718	12.0394	13.2735	19.3826	18.6338	20.2543	16.5599	1.99996	2.83923
gene-ENSMUSG00000034220	0.781926	0.936829	1.16583	0.388039	0.635635	0.366065	0.803446	0.458782	0.492454	0.944523	0.440946	1.03019	22.9567	27.613
gene-ENSMUSG00000034226	1.92172	1.83735	2.43764	4.33796	4.76551	3.42422	7.84525	4.91573	4.33751	6.24199	4.52622	7.1477	6.5031	8.04132
gene-ENSMUSG00000047843	143.472	158.449	153.998	87.0391	92.3499	95.4901	132.196	55.9349	96.3411	100.215	92.5134	77.4095	295.916	267.184
gene-ENSMUSG00000028943	0.515463	0.891152	0.607637	0.04761	0.169041	0.131204	0.353143	0.089306	0.110358	0.114176	0.06988	0.04991	0.179924	0.242485
gene-ENSMUSG00000028944	4.42119	3.39397	5.4323	1.551	1.55122	1.98846	2.58655	2.36427	2.57557	2.3144	1.4228	1.26002	2.31616	2.24
gene-ENSMUSG00000027514	89.3758	85.7887	90.9614	384.737	409.774	436.498	447.511	448.208	454.005	449.164	456.307	481.017	139.799	135.988
gene-ENSMUSG00000035172	0.55871	0.645585	0.301375	0.189977	0.204403	0.139424	0.20588	0.222186	0.287702	0.332773	0.337778	0.151705	0.634687	0.542092
gene-ENSMUSG00000038037	1.97707	1.61804	1.57797	30.8286	24.192	30.0832	11.3805	9.88507	13.1947	8.32094	7.54592	29.4726	11.0762	9.99108
gene-ENSMUSG00000038039	3.39109	2.85434	3.09481	1.89303	1.87911	1.85909	1.18007	0.947586	1.61811	1.26179	1.36978	1.88597	0.865975	0.988778
gene-ENSMUSG00000059288	7.96019	7.82927	7.64095	7.91172	7.14073	7.67113	4.86894	4.3231	6.89436	5.26615	5.31217	5.6299	1.78192	2.77261
gene-ENSMUSG00000002768	47.0852	49.7231	47.4604	55.9879	64.4972	61.2467	88.2941	59.5684	63.3847	66.5628	58.3466	75.1955	88.7742	78.9467
gene-ENSMUSG00000046711	87.2664	88.3805	96.1798	219.962	198.533	194.411	234.253	341.799	199.631	205.168	231.407	281.817	303.173	289.942
gene-ENSMUSG00000079339	1.61418	1.78124	1.57144	13.0729	7.54221	9.55708	8.31146	11.3011	9.04042	6.10942	6.74272	6.94556	2.89759	2.71342
gene-ENSMUSG00000046718	623.813	616.985	592.215	960.149	957.802	948.103	1454.94	524.858	1068.43	720.544	629.367	860.984	1430.29	1530.62
gene-ENSMUSG00000039396	2.944	2.38297	3.59341	0.197099	0.456541	0.445334	0.377545	0.123397	0.140635	0.523926	0.826552	0.371642	1.29975	1.4381
gene-ENSMUSG00000050064	0.17786	0.087195	0.030207	0.056763	0.055085	0.013611	0	0	0	0.054189	0.0108	0.011395	0.541697	0.578569
gene-ENSMUSG00000089901	0	0	0.029741	0.120022	0	0.09387	0.080875	0.031855	0.118368	0.051154	0.320425	0.087882	0.490971	0.614918
gene-ENSMUSG00000041297	5.39664	4.88382	4.93724	4.74188	3.74494	3.73335	2.64867	6.36002	3.95183	4.98368	5.05786	4.19031	1.38905	1.64411
NewGene_4955	1.41679	1.68629	1.87022	0.589171	0.50609	0.352917	0.532997	0.396435	0.447127	0.859326	0.649348	0.737879	0.352255	0.651381
gene-ENSMUSG00000000184	0.622192	0.660321	0.931867	3.8193	2.59994	2.94897	2.46617	2.65691	2.24563	1.07015	1.89795	1.69045	0.682341	1.05577
NewGene_3635	0	0.193822	0.092511	2.50779	1.84857	2.47618	5.54292	1.86845	2.8729	2.00895	2.13207	3.7989	0.058175	0
gene-ENSMUSG00000059588	5.02697	5.30354	4.96615	3.64024	3.41229	3.83921	1.57757	1.31167	2.05126	2.3001	1.99009	2.11387	3.14424	3.14156
gene-ENSMUSG00000059639	11.4655	12.2338	11.5698	2.93809	4.31808	4.91873	4.32519	3.36365	5.17309	3.6323	3.07151	3.47761	3.02763	4.0939
gene-ENSMUSG00000055782	0.787672	0.687653	0.818186	0.656334	0.453777	0.479197	0.455954	0.722415	0.660287	0.50595	1.11461	0.741487	1.05021	1.32425
gene-ENSMUSG00000004359	41.4681	37.3436	40.0079	42.7068	39.433	42.0239	39.7708	41.5484	42.2807	47.6794	46.9858	42.2745	3.61208	4.32132
gene-ENSMUSG00000047434	5.55411	6.56316	6.97712	3.26017	2.43075	3.29897	2.13021	2.45561	4.177	3.32753	3.38533	1.90292	2.25994	2.70253
NewGene_5771	7.5809	8.77135	5.06523	5.55741	5.92106	7.61376	9.0577	5.98534	7.82016	8.49442	7.62088	7.32052	13.5113	11.3151
gene-ENSMUSG00000066000	0.797417	0.464789	0.307147	0.282583	0.289165	0.31837	0.524221	0.123314	0.289435	0.461708	0.202615	0.275781	0.11368	0.168788
gene-ENSMUSG00000034201	11.063	10.3649	8.3475	10.4373	10.2913	9.3706	9.10737	11.8391	10.1453	12.4907	10.7482	9.80762	14.6884	18.3997
NewGene_6942	1.09885	0.697052	0.629225	2.47487	2.60588	2.35798	1.4431	0.932943	0.828347	1.06616	0.892001	2.20369	0.636943	0.601083
gene-ENSMUSG00000067847	27.6265	33.4368	32.6545	30.1532	45.966	25.4717	39.2572	25.7396	40.1414	37.63	33.224	30.8144	92.6895	83.7253
gene-ENSMUSG00000036641	0.449393	0.557666	0.25037	0.147111	0.198043	0.298176	0.397576	0.061712	0.310996	0.375972	0.270145	0.147231	0.202073	0.068417
gene-ENSMUSG00000037119	23.1348	22.2465	23.9619	14.631	12.7135	14.0257	9.16086	9.95754	13.4337	11.4192	10.7774	12.427	6.81713	7.64534
gene-ENSMUSG00000037112	1.03398	1.13079	0.982206	1.02288	1.29981	0.948143	0.948737	0.653822	1.19898	0.951863	0.956992	1.11406	0.511124	0.50801
gene-ENSMUSG00000037111	2.8252	2.87731	3.29864	3.07981	2.38774	2.55174	1.55926	3.0095	2.33959	2.73265	2.88492	2.79611	0.971917	0.87744
gene-ENSMUSG00000018899	22.5058	24.9168	25.8213	170.882	123.453	136.535	94.5841	70.8229	86.8346	61.7032	60.8282	175.555	48.9924	52.1529
gene-ENSMUSG00000066829	2.61822	1.83036	2.277	0.94699	0.60926	0.739588	0.833258	0.476324	0.543377	1.67418	0.763158	0.833379	0.549855	0.603327
gene-ENSMUSG00000027878	10.429	10.1966	11.2577	12.0404	12.8679	11.5651	6.87155	7.09233	10.0171	8.98095	8.03646	9.21492	2.76007	2.85299
gene-ENSMUSG00000027875	2.29977	0.611093	0.164988	0.196913	0.129236	0.085978	0.012709	0.100632	0.091759	0.082629	0.025947	0.024925	0.043838	0.100573
gene-ENSMUSG00000023353	11.3673	17.7199	13.6213	10.8285	9.37058	12.8226	19.3884	9.62905	12.8341	12.6266	9.44228	15.2634	23.4214	19.1639
gene-ENSMUSG00000038059	3.19249	3.73922	4.04059	12.2185	9.24527	13.1875	9.32652	9.71343	8.47931	7.07817	9.26052	10.3555	5.03038	4.51888
gene-ENSMUSG00000028961	160.586	156.115	158.184	143.293	138.255	135.874	211.539	167.009	185.761	225.611	217.591	268.788	183.682	198.762
gene-ENSMUSG00000031875	71.4323	69.1746	71.0826	61.4517	62.0607	58.9832	53.8407	57.3335	59.9351	55.0855	58.5661	58.3572	108.622	118.245
gene-ENSMUSG00000048118	6.4909	5.75087	5.61845	3.43453	2.3051	3.10025	1.95149	2.58402	2.63162	2.56888	2.39241	2.81148	1.05071	1.53471
gene-ENSMUSG00000063954	10.9916	12.9953	2.34926	27.6056	2.33756	6.22238	21.1507	7.63613	19.1778	16.768	20.6132	4.89139	18.2856	51.2048
gene-ENSMUSG00000022551	41.1705	42.6955	43.2394	89.069	93.0229	88.9805	104.027	59.1082	95.0561	63.1997	59.8903	86.4451	74.2963	77.5571
gene-ENSMUSG00000022550	7.43563	5.58121	6.31705	3.51203	3.95769	3.5139	6.64226	4.50437	4.59456	3.67192	3.38108	5.16047	6.73171	8.47074
gene-ENSMUSG00000026399	133.331	125.819	128.95	81.1466	82.3063	93.4797	67.4026	112.65	106.384	94.2291	98.3194	69.6631	32.5544	36.5889
gene-ENSMUSG00000015733	440.338	390.406	408.166	274.991	224.783	286.106	179.998	175.07	248.358	201.739	204.398	209.024	133.559	158.379
gene-ENSMUSG00000031253	0.109438	0.119876	0.121344	0	0	0	0.030907	0.058073	0.094843	0.040846	0	0	0.546043	0.508391
gene-ENSMUSG00000034751	0.20472	0.219331	0.210413	0.969861	1.01507	1.11289	0.328962	0.379836	0.527916	0.218587	0.412659	0.461695	0.10647	0.110202
gene-ENSMUSG00000034758	2.82002	3.40791	2.62834	1.56715	1.78806	2.14774	4.84609	1.33695	2.57557	2.33944	2.43158	2.1705	3.57839	4.86982
gene-ENSMUSG00000038235	1.17892	1.62893	1.76338	3.67171	3.80738	4.56234	3.3664	3.26372	3.44252	3.05106	2.34123	3.69312	0.511023	0.529112
gene-ENSMUSG00000025024	44.8603	38.8609	36.3443	38.9847	30.8967	38.8774	24.2006	25.8742	35.5782	33.1705	30.4185	28.8066	13.7254	14.9541
gene-ENSMUSG00000025026	3.93844	3.49266	3.82474	1.43495	1.28882	1.53376	0.636051	1.12325	1.30243	1.34394	1.27758	1.2935	3.1021	2.78131
gene-ENSMUSG00000029560	30.0006	32.9569	30.8675	19.8992	18.0571	14.8604	28.3058	17.2291	22.2289	18.1065	14.7715	21.0321	45.1845	52.5112
gene-ENSMUSG00000029569	26.0029	25.8637	29.3786	22.8254	19.9901	23.5022	14.1254	14.263	21.8867	18.1552	18.4742	17.5705	8.43909	8.33412
gene-ENSMUSG00000039187	0.702309	0.620912	0.800323	0.212759	0.09493	0.202484	0.051554	0.123341	0.310001	0.115753	0.118534	0.054177	0.503154	0.354427
gene-ENSMUSG00000000154	2.00553	2.45373	1.52965	1.57307	1.4082	1.03291	2.28328	2.38686	1.3941	1.27817	1.32833	2.27751	3.86281	3.77077
gene-ENSMUSG00000032750	3.38591	4.13138	5.11763	1.80087	1.51109	1.51459	1.73439	3.23555	1.31317	1.92274	1.45554	1.13413	0.684372	1.03035
gene-ENSMUSG00000044551	1.9427	1.38606	1.6266	0.736639	0.292069	0.423714	0.821518	0.212578	0.880454	0.77103	0.483867	0.677902	0.772366	0.813697
gene-ENSMUSG00000068101	1.79749	2.19167	1.99245	0.339601	1.15881	0.964039	0.631432	0.608766	0.464381	0.464575	1.4745	0.297984	2.64522	3.63795
gene-ENSMUSG00000018425	7.26623	6.56934	7.24553	7.3262	6.39839	7.38218	5.129	6.50199	6.88773	5.5549	6.14486	7.27746	1.87127	2.56948
gene-ENSMUSG00000020604	0.440825	0.42092	0.672167	0.16346	0.286433	0.262229	0.324029	0.196444	0.308017	0.405457	0.089666	0.266074	0.46094	0.459524
gene-ENSMUSG00000110185	3.00657	2.46624	2.5832	1.431	1.01769	1.05167	0.707491	0.505261	0.894487	0.766102	0.95663	0.866121	0.554235	0.890105
gene-ENSMUSG00000028211	5.85041	6.2544	8.36969	3.97097	3.05693	3.94559	2.31223	2.384	3.68424	3.62436	3.09093	3.42122	1.57607	2.03794
gene-ENSMUSG00000028212	3.92593	4.28732	4.79756	1.30474	1.12838	1.06757	0.230416	0.750404	0.624759	1.15003	1.48352	0.632882	1.46878	2.13046
gene-ENSMUSG00000028218	8.06191	9.229	8.62066	4.41815	4.91094	3.20603	3.89562	5.25355	4.64201	6.10329	5.10311	3.07797	2.32387	3.26796
gene-ENSMUSG00000036323	38.247	36.4378	38.2891	35.5885	31.3265	35.6788	25.5981	34.7666	33.3932	29.4134	32.1644	31.7099	13.2858	14.1104
NewGene_3432	0.837605	1.17856	1.00916	3.09282	2.48294	3.31516	3.10118	2.26816	1.75026	3.11981	2.1698	2.85736	0.935104	0.896611
NewGene_1870	2.21916	1.10732	2.03166	2.06524	2.10409	2.4735	2.84268	1.00631	1.87487	1.58425	1.69464	2.84753	4.50503	4.64376
gene-ENSMUSG00000024844	53.4386	45.9461	49.4443	47.967	42.3642	44.5942	48.9699	31.6809	44.7367	43.233	41.06	45.1192	93.2757	90.6181
gene-ENSMUSG00000024842	0.789886	1.04917	0.541776	3.2676	4.81816	5.49752	4.3362	1.94476	3.1368	2.07278	1.6297	3.84069	0.140776	0.483446
NewGene_2384	26.1172	24.0306	28.5682	40.372	43.4901	45.5952	34.1501	61.5895	38.4312	28.7161	33.2283	26.7681	5.9797	7.04431
gene-ENSMUSG00000030867	4.37526	3.94772	4.09789	0.619874	0.77811	0.797292	0.35159	0.837596	0.717402	0.840762	0.637611	0.711393	2.80526	2.49779
gene-ENSMUSG00000056737	345.63	373.469	361.244	516.816	496.972	481.437	803.542	480.437	581.078	477.363	453.022	587.247	1402.46	1518.54
gene-ENSMUSG00000060568	0.047366	0.045897	0.054185	0.014218	0.049333	0.007074	0.040219	0.014986	0	0.013439	0	0.014886	1.49399	1.07605
gene-ENSMUSG00000022948	1.01225	0.917238	1.37347	0.725589	1.2064	0.653569	1.24763	0.4852	1.37966	1.94004	0.891184	1.08006	3.69827	4.36256
gene-ENSMUSG00000022947	22.4364	23.276	22.8937	11.3366	12.0986	11.7828	29.1741	14.7913	21.0414	29.3649	25.6451	26.0001	41.7198	42.3488
gene-ENSMUSG00000022945	6.36121	5.74827	6.85907	5.61911	4.81182	4.82426	6.49852	7.61452	4.99916	5.1127	6.47705	5.59908	8.69815	10.4193
gene-ENSMUSG00000003355	0.166646	0.307319	0.168755	0	0	0	0.045971	0	0.143496	0.052547	0	0	0.478455	0.387745
gene-ENSMUSG00000003352	0.20431	0.151416	0.138082	1.91912	2.09519	2.34926	2.61872	2.4724	2.88225	2.55524	2.00762	2.91259	0.236564	0.387934
gene-ENSMUSG00000047141	3.5438	3.36653	3.51795	3.86862	2.66682	3.39322	1.82816	2.47731	2.91812	3.28914	2.94139	2.47382	0.854291	0.914147
gene-ENSMUSG00000028648	82.7516	103.909	93.4979	103.327	123.165	98.1243	126.056	97.7994	113.3	114.143	134.663	110.283	172.188	157.535
gene-ENSMUSG00000034413	0.223708	0.235606	0.211371	0.023331	0.060614	0	0.057772	0.08149	0.046735	0.095414	0.020508	0.074329	0.172936	0.126691
gene-ENSMUSG00000034412	4.21214	3.68565	3.32047	4.14304	3.03197	3.54155	5.06269	2.97133	4.5592	2.89454	3.56589	4.05447	6.59672	7.98109
gene-ENSMUSG00000042460	4.28162	3.67367	3.76765	4.66212	3.35867	4.02423	2.32282	3.24311	3.60198	3.88604	3.82374	4.53639	1.52179	1.7262
NewGene_5922	0.352712	0.485178	0.627641	1.47661	1.15162	1.17179	0.8283	0.277264	0.518726	0.417611	0.368132	0.562281	0.0576	0.344978
gene-ENSMUSG00000053931	0.421751	0.226419	0.303671	4.5532	1.9959	4.42321	0.90115	1.457	1.25311	0.842805	0.672761	3.49081	0.286052	0.366197
gene-ENSMUSG00000002489	0.497693	0.437016	0.541906	0.172387	0.136555	0.101555	0.187626	0.306907	0.309469	0.205939	0.348946	0.23975	0.826704	0.899953
gene-ENSMUSG00000009076	23.11	29.2917	24.3945	27.885	34.2892	28.7085	48.07	29.5305	37.3453	38.9058	45.1483	41.9284	41.7409	45.1229
gene-ENSMUSG00000078870	9.42122	7.14796	7.27531	5.02625	5.74267	4.98601	3.2404	0.993201	6.77139	5.25324	3.97383	5.01279	3.08445	2.87209
gene-ENSMUSG00000078875	2.58575	2.89211	0.693138	1.362	0.308315	2.55173	2.02537	0.33349	1.72455	0.30721	0.220565	0.452362	0.913105	0.332988
gene-ENSMUSG00000078877	4.6778	4.93666	5.30021	6.32519	4.20248	5.63216	4.2212	5.21563	5.2484	4.51341	4.32107	5.97641	1.21086	1.30138
gene-ENSMUSG00000078878	7.15377	6.80989	6.12493	6.12996	4.00422	4.77653	4.40337	4.17326	4.84177	6.08549	5.04664	4.21763	2.14649	2.75266
gene-ENSMUSG00000075376	4.09521	3.65005	3.92124	3.68042	2.85844	2.8035	1.72756	1.62786	2.58237	2.07188	2.33704	2.59247	0.91108	0.877113
gene-ENSMUSG00000008305	8.54916	9.36322	7.54875	2.82332	2.60702	3.73547	3.36673	2.61227	3.16193	1.35812	2.92781	3.2487	2.04701	2.06148
NewGene_6366	0.291233	0.186983	0.47246	0.076572	0.076892	0.029319	0.106548	0	0.288691	0	0.047728	0	0.939315	1.0277
gene-ENSMUSG00000041481	4.02967	4.57436	4.57685	225.528	130.949	208.275	104.364	87.853	86.9257	51.6957	48.3999	278.326	47.9896	52.6896
gene-ENSMUSG00000041483	17.3012	14.0372	14.8557	20.7229	13.9166	18.964	10.0776	8.13618	12.5682	10.3583	10.6612	11.1221	2.22323	2.50219
gene-ENSMUSG00000040751	43.8026	46.5011	49.5818	52.9543	45.2426	50.2652	61.2359	50.4833	58.1738	48.4061	45.5483	58.1181	91.5746	117.139
gene-ENSMUSG00000059772	2.23546	1.9496	2.50076	1.82383	1.96919	2.98235	2.62653	1.68512	2.54426	2.40882	2.06371	2.23	3.52308	3.60824
gene-ENSMUSG00000051212	0.595719	0.282108	0.272025	0.361826	0.155669	0.244963	0.136582	0.290488	0.274395	0.125662	0.296995	0.059993	1.61897	1.90927
gene-ENSMUSG00000105867	0.469569	0.7475	0.728541	0.088983	0.186931	0.032902	0	0.023665	0.235192	0.037829	0.076403	0.182369	1.23094	1.49747
gene-ENSMUSG00000026987	6.04974	6.28639	6.72286	4.15455	6.26112	4.19682	4.89689	3.29027	4.67663	5.71654	6.34944	5.24492	2.95827	4.17337
gene-ENSMUSG00000015243	22.5779	19.8817	22.1674	19.7749	16.0276	19.2308	11.3484	14.2363	17.2165	17.7983	18.3022	16.0491	4.03608	4.32652
gene-ENSMUSG00000066613	3.72345	4.49608	4.92352	11.7344	10.0792	10.868	8.1638	6.97886	7.8628	7.62139	10.4028	12.8383	1.69227	1.91075
gene-ENSMUSG00000110344	2.37254	1.99527	2.4461	4.13245	2.851	4.30606	2.59229	2.58997	3.46473	2.48781	2.31822	3.22227	1.43087	2.31
gene-ENSMUSG00000053219	1.37491	0.783409	0.618895	0.266882	0.168661	0.209407	0.094863	0.269005	0.257249	0.431417	0.466207	0.416024	1.42657	1.28008
gene-ENSMUSG00000021832	78.5533	68.9345	75.8353	81.0797	68.7649	84.6581	58.766	56.0488	72.5902	76.1154	74.5605	80.7279	26.4492	30.5279
gene-ENSMUSG00000021831	20.3758	16.894	18.8137	35.3461	28.4532	33.4598	25.1316	26.0315	29.7456	36.1584	37.2375	40.7829	5.82982	6.62326
gene-ENSMUSG00000021830	6.89962	6.69851	6.30221	2.3971	1.61789	2.17973	1.56421	2.73295	2.1395	3.06816	3.12287	2.10759	2.85355	2.8183
gene-ENSMUSG00000068551	7.98673	6.99843	7.64792	5.57605	6.62779	6.47766	5.99097	5.89808	5.48258	6.38371	5.42394	5.09335	6.32843	8.54973
gene-ENSMUSG00000054293	18.808	16.479	19.3629	28.7457	21.8893	29.0611	9.58543	22.6	21.4083	17.7832	20.5124	19.3963	3.74244	4.23215
gene-ENSMUSG00000037306	13.4084	14.9058	14.3623	6.77494	6.06962	6.03277	7.13883	8.06809	7.42839	7.52059	7.56327	5.61337	16.1019	15.6163
gene-ENSMUSG00000033685	215.834	220.901	210.086	77.7253	81.8628	76.6377	143.554	199.67	113.505	117.292	148.748	110.662	210.774	221.97
gene-ENSMUSG00000031939	26.7317	20.9551	20.1333	12.7094	13.8106	11.172	13.5351	15.0919	15.2309	19.4164	17.3825	12.1994	10.1735	10.1999
gene-ENSMUSG00000031934	5.91291	4.54548	6.83561	4.62775	2.98531	4.40843	4.9626	3.79151	4.88385	9.05298	6.54969	6.95233	4.18519	7.1609
gene-ENSMUSG00000031931	8.81682	7.9866	7.62064	6.99126	5.32037	5.75739	3.12579	5.28799	5.10787	4.76262	4.32025	4.85709	2.47881	2.87555
gene-ENSMUSG00000026204	0.180461	0.073218	0.031212	0.398495	0.606404	0.399319	0.463713	0.350397	0.301673	0.519994	0.26233	0.246886	0.496418	0.662356
gene-ENSMUSG00000026207	13.8248	18.571	14.031	12.8372	10.093	10.8289	18.9938	10.8421	13.2158	11.5206	12.0886	12.3594	22.7174	29.5221
gene-ENSMUSG00000026200	2.31826	1.62059	2.29513	0.820417	1.07374	1.5264	1.07255	1.92224	1.19949	0.910547	0.712482	1.28595	2.11694	2.16361
gene-ENSMUSG00000026202	15.5256	14.0312	14.7599	21.7423	22.1127	20.6594	36.9975	38.6513	29.8006	39.0584	36.6834	40.5555	11.0512	14.7425
gene-ENSMUSG00000049470	4.61704	3.69345	4.56357	3.64246	2.98395	3.00845	1.63493	2.06582	2.70319	2.43717	2.42996	2.48482	1.61192	1.59002
NewGene_761	2.67838	2.2085	2.79212	0.464665	0.567545	0.429841	0.75367	0.342194	0.936747	0.95755	0.132965	0.995844	2.14609	1.824
gene-ENSMUSG00000034663	24.8295	22.1375	23.6284	11.1747	10.979	11.4385	7.23453	7.68995	6.72378	10.7832	12.3096	8.50308	7.6027	7.13642
gene-ENSMUSG00000031681	15.4785	16.0441	16.0766	15.3155	13.417	17.0016	7.80603	9.06915	12.724	9.44311	7.87828	7.6579	3.89396	3.37356
gene-ENSMUSG00000063239	0.289149	0.322298	0.414566	0.053408	0	0.011205	0.072909	0.018118	0.131434	0.21593	0.100115	0.046573	0.085366	0.161329
gene-ENSMUSG00000063234	12.5005	12.1698	12.6257	35.4541	44.5534	46.9007	20.1518	20.1247	22.1688	14.1212	17.4145	18.1822	3.86753	3.88107
gene-ENSMUSG00000030084	4.47383	5.24239	4.81714	6.5266	6.48772	5.43516	5.60462	6.79255	5.86304	8.12339	8.21085	7.78979	11.394	11.9513
gene-ENSMUSG00000030086	7.05043	5.37629	6.06382	11.2816	10.3417	9.08426	19.2662	9.78518	15.0391	11.387	9.29813	12.8212	10.8661	12.3545
gene-ENSMUSG00000030083	10.163	10.4694	10.2788	3.65197	2.63851	3.58197	6.78576	3.61445	5.66366	3.69622	3.92549	4.19919	12.9501	15.8543
gene-ENSMUSG00000030088	2.82262	2.52532	2.2873	0.649349	0.61345	1.16648	1.49471	0.777859	1.11808	0.459858	0.675944	0.870466	2.78635	3.63136
gene-ENSMUSG00000028859	21.8353	22.8117	23.0849	31.9693	30.8842	30.7153	23.8655	25.9121	23.011	14.9265	15.2655	17.5529	25.6654	28.0765
gene-ENSMUSG00000030335	10.9842	11.0114	13.0142	16.4564	19.2891	18.4495	25.1893	15.4424	19.3068	18.4278	16.0898	20.5255	19.6694	18.5091
gene-ENSMUSG00000018983	1.04668	1.57516	1.35216	0.228225	0.330861	0.286234	0.339788	0.206385	0.503367	0.417477	0.462616	0.395671	1.55387	1.62969
gene-ENSMUSG00000046567	3.82125	3.01772	4.08063	5.62253	4.11464	6.57458	2.10507	3.27575	3.6613	2.67832	3.4544	4.05427	1.19216	1.30602
gene-ENSMUSG00000026977	26.4959	22.5311	24.4183	19.7791	16.0602	23.4882	8.21667	11.777	17.7405	17.3551	17.6119	16.6263	5.94174	6.7556
gene-ENSMUSG00000045038	0.12424	0.105923	0.060122	0.224442	0.222101	0.158135	0.1491	0.100504	0.23485	0.211001	0.147946	0.10588	0.087357	0
gene-ENSMUSG00000021311	12.8657	12.6655	13.538	3.21925	3.2299	2.8157	3.69103	3.57224	4.07648	4.77629	4.68437	3.29674	2.88198	2.96728
gene-ENSMUSG00000045031	0.814722	1.2413	0.886049	0.927152	1.17135	2.16039	0.593995	2.19581	1.99779	1.7054	0.571792	0.427734	0.057709	0.164745
gene-ENSMUSG00000032652	5.54088	5.06141	5.54862	3.60668	2.76176	3.50804	2.49879	3.10607	4.12093	3.4443	3.66467	2.55535	1.91107	2.22275
gene-ENSMUSG00000036820	26.1585	26.4117	25.1516	17.8148	19.6995	17.1143	28.4185	15.955	23.2715	19.1738	16.4326	22.1516	43.9825	51.9521
gene-ENSMUSG00000036822	10.3242	10.2831	10.1198	7.31771	7.78761	7.8147	6.10107	5.95918	7.38379	7.33671	6.64654	6.50329	3.56081	4.3175
gene-ENSMUSG00000036825	1.20628	1.54655	1.19079	1.2258	1.3306	1.43958	1.33034	1.5306	1.16858	0.81308	0.91225	1.44012	0.360387	0.746779
gene-ENSMUSG00000018217	42.8951	43.5299	43.6733	23.3892	20.9056	22.134	12.661	18.6083	17.6545	18.8098	18.8412	15.6677	50.0634	49.8006
gene-ENSMUSG00000044072	0.382786	0.185456	0.266838	0.037844	0.024435	0.066332	0.024261	0.123433	0.106592	0.089402	0.097244	0.023114	0.03547	0.072556
gene-ENSMUSG00000041649	0.118144	0.144221	0.229671	2.75982	1.8202	2.96757	0.807043	0.706892	1.29322	0.284271	0.245313	1.38043	0.11409	0.091398
gene-ENSMUSG00000020190	22.2132	24.1931	22.2863	16.9033	17.5581	14.4398	22.2357	17.5355	21.1514	22.9832	21.3963	21.5895	25.4509	29.3583
gene-ENSMUSG00000040511	3.51062	4.50281	4.7256	11.295	10.5218	10.921	8.31433	8.54134	7.79097	6.61824	7.34223	9.92836	4.32489	4.78883
gene-ENSMUSG00000027615	13.0811	12.7848	13.7917	8.35938	6.63347	6.63692	5.92732	8.06382	7.73784	8.79889	8.69413	8.48944	4.61891	3.75231
gene-ENSMUSG00000027611	10.9665	11.58	11.3645	104.615	90.9605	104.052	77.1569	76.6366	79.6412	97.618	91.2335	159.9	16.1526	14.9797
gene-ENSMUSG00000027610	7.21606	7.37857	6.45471	8.14653	8.67386	8.54792	14.1491	8.90559	10.6079	11.0597	10.9489	13.3668	7.1222	8.52326
gene-ENSMUSG00000027613	44.1833	45.9121	42.3121	66.9122	64.9206	71.1826	106.381	50.3475	77.2966	52.6976	45.7712	72.7689	68.8103	78.8648
NewGene_7354	5.10437	6.07128	6.21603	12.968	11.9919	9.85799	7.55107	8.39494	10.9345	9.30128	8.04853	9.12815	2.852	3.21378
NewGene_7351	1.20009	1.73914	2.11491	0.401174	2.33613	1.78283	2.24154	3.21573	1.87449	3.95482	3.88635	1.97571	4.55448	2.95144
NewGene_6758	0.539721	0.957928	0.472731	0.55361	0.494337	0.505123	0.988606	0.265654	0.621036	0.436383	0.719218	0.301557	1.15973	0.817018
gene-ENSMUSG00000059363	3.54214	2.66752	1.8861	3.34999	2.60879	2.88115	4.0619	2.03858	3.89113	4.37761	4.07947	3.56791	4.95529	5.14496
gene-ENSMUSG00000043279	1.56857	1.74476	1.96981	2.86575	2.38068	2.23362	2.02452	2.10244	1.86	2.09637	1.78819	2.08383	0.972346	1.04063
gene-ENSMUSG00000017737	2.23786	2.70194	1.93136	0.750149	0.711097	0.761475	0.766574	0.728408	0.870703	0.579452	0.419701	0.528269	15.5854	20.2097
gene-ENSMUSG00000002699	109.755	105.76	112.585	116.347	112.48	119.404	75.0169	109.832	105.952	86.335	86.6431	85.4351	25.3625	29.6068
gene-ENSMUSG00000079283	11.9087	10.9232	9.6675	5.41268	7.98386	6.64389	8.57109	3.64573	5.70857	6.97309	5.28951	5.75123	23.8733	18.5537
gene-ENSMUSG00000054051	1.51744	1.59488	1.4267	0.770698	0.656844	0.625834	0.609645	0.543731	0.753604	0.852569	0.591106	0.554025	1.3678	1.41429
gene-ENSMUSG00000001521	2.00946	1.88373	1.75768	3.43915	3.66267	4.01914	3.17261	2.90895	3.35785	2.69274	2.81719	3.12263	1.81201	1.66928
gene-ENSMUSG00000004929	6.64412	5.07026	4.7916	4.84245	4.95664	4.82005	7.26095	5.21219	5.22198	4.42766	4.67279	4.58663	7.48121	8.63084
NewGene_1110	2.51291	3.72591	12.053	3.4526	2.50291	4.5028	2.88504	2.41435	3.08958	2.8162	2.51451	2.8264	18.7671	6.08253
gene-ENSMUSG00000060044	1.11469	1.06638	1.2147	0.642737	0.731894	0.924042	0.798839	0.744179	0.967873	0.456859	0.405745	0.488731	6.01414	6.14467
gene-ENSMUSG00000041362	39.8569	42.1202	43.1268	25.8797	22.8266	24.88	21.838	28.8021	25.295	30.5669	30.4314	25.8123	15.688	16.2399
gene-ENSMUSG00000000340	5.53073	4.82003	5.72772	3.23511	3.41556	3.84095	2.10803	3.34182	2.77453	2.61903	2.61533	2.63727	1.76837	1.51608
gene-ENSMUSG00000078317	2.63907	3.76632	2.64764	1.55915	2.25283	2.61355	2.60161	1.42595	3.16977	2.73326	2.43326	2.2113	3.63117	4.06309
gene-ENSMUSG00000014418	9.24437	8.75765	9.40503	7.51111	8.07468	9.08157	5.78049	6.06816	6.78932	6.39785	6.42847	7.2055	3.10005	3.17606
gene-ENSMUSG00000054942	1.26485	0.856386	0.835124	0.767358	0.824508	0.78381	0.753279	0.568484	0.838748	0.71627	0.657001	0.668877	0.206163	0.281402
gene-ENSMUSG00000028737	2.27868	2.06904	1.16907	0.91903	1.72709	2.02657	1.7741	1.41339	1.69875	1.7588	1.53706	1.07584	2.74096	2.72918
gene-ENSMUSG00000025279	0.17246	0.054911	0.117885	2.3932	1.55409	1.78012	1.44238	1.40959	0.750472	0.270221	0.27613	1.27382	0.316531	0.281132
gene-ENSMUSG00000025278	0.753539	0.667139	0.641775	1.48497	1.41239	1.14078	0.753833	0.753713	0.916573	0.804702	0.602352	0.886037	0.715315	0.762925
gene-ENSMUSG00000025277	0.600501	0.597256	0.593487	1.49551	1.07462	1.58262	1.11263	0.553809	1.49588	0.966733	0.971259	2.09856	0.206555	0.448531
gene-ENSMUSG00000028088	2.69292	2.06022	2.24983	0.257415	0.362512	0.178941	0.125281	0.538665	0.386689	0.516329	0.539011	0.293262	0.505055	0.615773
gene-ENSMUSG00000028080	0.319222	0.345273	0.390116	0.711535	0.548283	0.567284	0.351812	0.470313	0.354172	0.396777	0.373277	0.487002	0.207088	0.144527
gene-ENSMUSG00000066798	3.78322	4.26481	3.78255	3.62589	2.93157	3.42565	1.47344	2.49422	2.85859	3.04481	3.22801	2.79432	1.37586	1.28944
gene-ENSMUSG00000013663	18.6725	16.4615	17.4659	16.5224	12.8248	15.0217	9.68734	11.8461	13.6856	12.9125	12.4469	13.8762	4.1834	4.94665
gene-ENSMUSG00000013662	23.4874	22.8838	24.9974	32.293	24.5756	29.664	17.4196	22.2036	25.259	25.6293	26.4172	27.8517	8.81758	9.45341
gene-ENSMUSG00000035851	17.4306	13.3367	16.1012	19.0674	15.8717	17.2112	15.1421	23.133	15.3458	15.1311	20.3343	16.521	6.32789	6.06942
gene-ENSMUSG00000035852	0.148798	0.155295	0.218578	1.02461	0.678765	0.658437	1.11455	0.572995	0.827301	1.01201	0.605142	0.740149	0.605991	0.687608
gene-ENSMUSG00000053398	8.38783	8.70175	7.58352	0.675228	1.38686	0.764799	1.97652	0.526249	0.94603	1.95815	2.20406	1.32881	11.8278	13.2293
gene-ENSMUSG00000019907	18.4242	16.4853	19.0966	17.5733	2.8831	16.6927	2.60003	13.8796	13.4499	12.3302	12.0442	13.7336	4.98979	4.73809
gene-ENSMUSG00000070476	1.22765	1.22123	1.09582	1.13892	1.7407	1.43992	0.85808	1.2701	1.31994	0.925044	1.26218	1.01991	0.56424	0.508138
gene-ENSMUSG00000032855	1.20568	1.31732	1.15616	0.793211	0.805428	0.686334	0.532196	0.870786	0.76091	0.530203	0.444788	0.672056	0.306031	0.622541
gene-ENSMUSG00000036777	2.47669	2.27576	2.56305	0.255853	0.407995	0.927493	0.136767	0.073945	0.258628	0.251941	0.375555	0.418433	0.530399	0.716609
gene-ENSMUSG00000036779	8.44872	8.21873	8.71701	8.85747	7.75158	9.09264	6.04321	7.49808	8.12197	8.83782	8.54258	8.70201	2.51055	2.42033
gene-ENSMUSG00000027365	7.21736	7.10108	7.4977	6.43094	5.23211	6.85334	2.80927	3.81118	4.86827	5.32913	4.49898	4.59067	1.50677	1.7234
gene-ENSMUSG00000027364	0.288	0.60714	0.592614	0.33908	1.07406	0.461553	0.325526	0.52012	0.70148	0.502942	0.554185	0.32743	2.23495	1.58956
gene-ENSMUSG00000027367	26.2436	27.1839	27.7917	56.7286	57.6827	62.8336	43.0802	29.7821	52.6173	29.6274	27.0978	37.9052	10.1466	11.8999
gene-ENSMUSG00000027366	53.2451	49.3967	51.5434	111.832	87.6239	109.615	56.805	74.1116	80.8361	64.7975	65.1585	79.5763	22.1542	24.4621
gene-ENSMUSG00000027361	9.28786	5.83505	9.21872	7.93196	7.11762	6.74258	5.81216	6.90782	5.98387	8.99456	4.72209	6.20045	2.53187	2.53728
gene-ENSMUSG00000027360	0.401863	0.231601	0.114442	0.193107	0.21836	0.258927	0.795788	0.084058	0.300553	0.350118	0.34607	0.145968	0.965864	1.07142
gene-ENSMUSG00000027363	35.5807	34.6971	36.8937	27.2961	24.1977	24.593	16.1894	27.3211	25.4964	24.6297	25.1293	21.2792	9.27035	9.78704
gene-ENSMUSG00000073411	1216.48	1247.45	1187.47	2798.43	2610.35	2818.24	3194.08	2047.18	2901.42	2291.7	2137.01	2908.21	2119.6	2282.23
gene-ENSMUSG00000026014	3.17647	2.73965	2.65002	1.14214	1.01875	0.826478	0.829432	1.16559	1.10762	1.44014	0.969996	0.904964	0.949838	1.08434
gene-ENSMUSG00000026017	0.941225	0.845143	0.708476	0.721664	0.62836	0.603425	0.500866	0.494223	0.526768	0.590498	0.380852	0.68057	0.146286	0.261856
gene-ENSMUSG00000073418	0.499169	0.211465	0.13996	0.56707	0.525592	0.389397	0.520785	0.363894	0.516314	0.257756	0.158865	0.607937	0.135909	0.165132
gene-ENSMUSG00000023191	1.28204	1.89867	1.33402	0.850759	0.823731	0.736345	1.4018	1.0886	0.968113	1.47209	1.0519	0.955429	1.72514	1.63407
gene-ENSMUSG00000031765	145.388	186.019	159.326	177.22	205.452	146.19	251.585	378.79	188.877	345.881	398.117	290.157	327.33	275.718
gene-ENSMUSG00000031762	59.4493	78.9848	68.2567	111.43	136.703	94.5309	133.902	152.899	93.7663	204.146	212.742	181.687	107.568	88.3973
gene-ENSMUSG00000070576	0.117583	0.236787	0.109361	0	0.04352	0.024878	0.051155	0.023422	0.005252	0.039062	0.006019	0.035733	0.189929	0.318211
gene-ENSMUSG00000116358	15.6086	17.6413	17.4016	16.2667	12.9122	11.5671	16.6891	86.0208	16.6155	19.2503	32.9819	21.1151	4.31964	6.93229
gene-ENSMUSG00000027947	2.81807	3.38389	2.97696	1.44179	1.28875	1.15601	1.41097	2.1434	1.53918	1.51239	1.58377	1.22107	0.938559	1.13365
gene-ENSMUSG00000020290	25.9558	24.5039	25.4373	27.8173	21.2698	27.0202	15.0988	18.2871	24.7604	24.553	25.5238	24.3704	6.46009	7.30943
gene-ENSMUSG00000022246	0.461531	0.527722	0.420541	0.656691	0.424781	0.406602	0.257671	0.291635	0.350927	0.346588	0.308616	0.509222	0.641481	0.91807
gene-ENSMUSG00000018821	2.09387	2.97634	2.8442	2.12233	2.03318	1.0169	2.65787	1.55895	2.78358	2.3644	3.14528	1.68203	2.66195	4.31885
gene-ENSMUSG00000038527	1.62047	1.79557	1.45246	4.59622	2.6984	2.68523	3.35701	3.13921	3.33019	2.95849	2.36304	2.52156	0.612763	0.97617
gene-ENSMUSG00000046245	56.4718	54.4211	56.3945	97.7502	97.2545	108.958	70.0401	70.1052	71.4392	60.5373	56.6634	78.0331	18.1588	20.0583
gene-ENSMUSG00000025736	9.65501	11.1516	10.263	7.65245	8.48324	8.19788	11.36	9.57167	8.96287	8.93058	9.83908	9.35758	13.4559	15.9212
gene-ENSMUSG00000025732	5.75927	6.51517	5.54331	7.4039	8.66182	6.13898	11.0108	5.77868	6.98812	6.18142	6.08273	6.54674	16.2295	15.0282
gene-ENSMUSG00000046798	0.410552	0.454554	0.539805	0.405908	0.348865	0.50568	0.087704	0.090323	0.475133	0.370689	0.31694	0.475988	0.149407	0.37158
gene-ENSMUSG00000046791	4.67506	4.48778	5.04289	4.78034	3.5571	3.19854	4.27109	2.44897	3.81403	3.41404	4.79177	5.13555	7.77866	8.66269
gene-ENSMUSG00000046792	9.1366	9.82394	6.87913	9.04011	12.2703	10.2366	13.2961	7.8279	12.0843	11.1904	12.0254	9.11532	16.0397	17.588
gene-ENSMUSG00000039699	3.59541	4.48143	4.09417	40.8576	27.9148	35.519	26.8816	29.9428	21.0663	14.352	13.1075	45.9741	6.43743	8.74617
gene-ENSMUSG00000039697	17.7415	6.34109	9.39336	6.05683	4.55696	5.37796	2.82266	3.64269	5.41292	3.50939	3.96982	4.27476	1.86523	1.97507
gene-ENSMUSG00000039693	1.83503	1.52796	1.67344	5.04384	3.89003	5.78468	4.55316	5.10876	4.88121	6.6123	5.09624	6.82193	1.45739	2.13046
gene-ENSMUSG00000032449	15.0698	14.5697	15.6508	8.60084	8.32892	9.36653	6.20581	7.50167	8.86726	9.39706	10.3788	8.55723	4.20051	5.04966
gene-ENSMUSG00000032440	21.5803	21.5942	22.6714	9.8138	9.05049	10.0627	8.91552	9.47479	11.2701	8.86142	8.67163	8.40929	7.02422	8.54108
gene-ENSMUSG00000021290	85.1286	136.849	118.048	122.954	175.843	112.066	117.079	146.412	128.172	194.075	177.848	119.152	318.798	230.743
gene-ENSMUSG00000039345	2.58776	2.65323	3.27493	6.00115	5.16613	4.84873	7.6762	6.06379	5.74116	5.33608	4.43856	5.58759	4.60586	3.79343
gene-ENSMUSG00000044795	2.44904	2.30361	2.69815	2.54522	1.39084	1.30416	1.14311	1.17499	1.64933	0.961436	0.547095	0.801932	0.737221	0.698229
gene-ENSMUSG00000021125	0.612448	0.547842	0.432516	3.95078	3.33175	3.53259	2.14362	2.63697	2.70541	3.28156	3.03813	3.36612	0.785009	1.41579
gene-ENSMUSG00000021127	16.8743	14.8011	16.0446	5.19134	3.00394	5.74664	3.97046	5.3681	5.54668	7.29738	8.09344	4.36461	15.1109	13.8309
NewGene_5446	1.61087	2.0393	3.43126	1.08203	1.34994	1.24106	2.0062	1.33048	1.75632	4.00332	7.10131	1.70366	10.0219	7.9754
gene-ENSMUSG00000020654	1.57533	1.47845	1.26313	0.12029	0.053283	0.05034	0.211051	0.202645	0.303314	0.115451	0.339488	0.204737	1.28526	1.2844
gene-ENSMUSG00000020652	5.9488	5.451	6.49538	2.57671	2.28956	2.44199	2.40115	2.55275	2.73301	3.06676	3.14126	2.68607	3.27697	4.55295
gene-ENSMUSG00000024579	1.47632	0.957715	0.831642	0.743277	0.462372	0.600243	0.602103	0.969229	0.676257	0.54043	0.501419	0.389788	1.25497	1.94327
gene-ENSMUSG00000020659	7.44051	7.85334	7.37982	6.56113	6.14921	6.14846	4.79005	8.41076	7.07981	6.59491	6.60302	5.68009	2.45932	3.07833
gene-ENSMUSG00000044134	1.57106	1.50863	0.754925	1.25964	1.5151	1.24079	1.74419	1.23162	1.06148	0.823842	0.863851	1.61479	2.28305	2.89661
gene-ENSMUSG00000027007	26.6395	21.8482	22.6251	15.747	13.5742	16.0537	10.3746	8.57907	14.1829	10.8386	11.2709	12.4982	6.24956	8.16919
gene-ENSMUSG00000027001	2.75429	3.53549	3.08658	7.24178	5.29613	7.64471	6.41918	3.22296	5.82566	4.30046	3.1561	4.83283	4.31564	5.41923
gene-ENSMUSG00000027002	1.20219	0.872203	0.764714	1.40909	1.15245	1.15385	0.806299	0.739032	0.971876	1.38131	1.44605	1.52225	0.42843	0.499034
gene-ENSMUSG00000027009	7.43298	7.11397	7.54282	3.74616	4.22904	3.56889	2.14488	3.51505	2.82826	3.93677	3.34342	2.50959	1.8968	1.98763
gene-ENSMUSG00000000811	1.45985	1.45778	1.72289	0.993416	0.961816	0.780185	0.792922	0.619574	0.696676	0.898552	0.992005	1.28553	1.2741	1.55845
gene-ENSMUSG00000016349	0.040195	0.189224	0.019812	0	0	0	0.070819	0	0	0.058432	0.046584	0.020588	0.989413	1.25014
gene-ENSMUSG00000012848	1321.46	1319.46	1333.5	1033.08	1034.54	1264.87	1571.82	855.241	1250.15	1014.58	1036.88	1163.27	2075.43	2131.61
gene-ENSMUSG00000061533	1.88627	1.83401	2.12987	0.818927	0.720875	0.66158	0.504195	0.951027	0.704241	0.990853	1.33692	0.690679	0.545112	0.658767
gene-ENSMUSG00000083282	4.35259	4.89458	4.5623	1.55113	0.959727	1.0505	2.32271	1.52058	1.95002	1.75558	1.40443	1.54992	3.88226	5.03211
gene-ENSMUSG00000006740	31.3627	25.9753	28.6167	24.896	19.8268	25.9045	12.8455	10.8714	19.7404	13.553	14.8598	16.7628	7.40826	8.22237
gene-ENSMUSG00000030619	28.5489	25.4753	28.9617	34.5049	29.1191	34.5799	27.3342	23.7938	31.6775	26.0486	28.4493	29.0291	11.1098	13.67
gene-ENSMUSG00000030611	17.1772	15.7787	14.7601	21.6632	21.4543	19.2313	31.2304	15.8553	23.5091	17.4865	17.0265	22.1329	23.4341	28.6096
gene-ENSMUSG00000065947	191.478	180.56	194.163	91.8868	74.3861	70.5036	19.3868	218.182	62.0025	126.484	185.548	97.5066	22.1999	25.9458
gene-ENSMUSG00000031565	0.244503	0.443007	0.477213	0.122605	0.11643	0.078316	0.161055	0.092229	0.042076	0.158915	0.148681	0.049063	2.23124	1.93323
gene-ENSMUSG00000031562	0.711525	0.668879	0.939697	0.491343	0.654685	0.284034	0.48055	0.387355	0.369283	0.378051	0.743247	0.377682	0.997595	1.41608
gene-ENSMUSG00000029650	11.4515	12.7916	11.4687	1.80691	2.14404	1.61728	3.11994	2.19012	2.96962	3.50999	3.8662	2.0517	7.07416	7.38351
gene-ENSMUSG00000029655	6.55628	5.92516	5.34907	6.34843	5.90553	6.33944	5.8951	4.95953	5.39385	4.94699	4.23638	5.36674	2.01481	2.64057
gene-ENSMUSG00000011877	9.59106	10.4688	9.35933	11.6241	13.6263	11.2164	14.5798	19.8001	14.6523	14.0547	13.8286	14.664	14.6037	16.6656
gene-ENSMUSG00000066324	6.73988	5.40347	7.38481	6.06927	4.96901	5.72824	2.90114	3.76867	5.20958	4.83112	5.13127	5.67077	1.77083	2.11567
gene-ENSMUSG00000039109	0.300321	0.54458	0.2668	0.079128	0.043477	0	0.109492	0.099428	0.03428	0.216644	0.212556	0	0.186249	0.322192
gene-ENSMUSG00000021720	7.29847	8.49093	7.98157	2.42339	2.52157	2.31242	1.75046	1.72687	2.22342	2.41847	2.4465	1.67687	2.2893	2.85487
gene-ENSMUSG00000021725	5.698	7.50094	5.79318	14.6957	11.0045	12.1615	6.53221	9.72287	9.83593	7.92775	6.72	11.3586	2.32069	3.23628
gene-ENSMUSG00000021728	63.5837	63.5876	65.0254	53.4498	40.9524	49.713	42.0984	44.8141	45.2648	51.1877	52.8497	57.9656	29.3368	32.2275
gene-ENSMUSG00000039813	0.759091	0.564908	0.575044	0.466379	0.389826	0.301011	0.746023	0.597253	0.763012	0.668362	0.681943	0.784905	1.15751	1.1565
gene-ENSMUSG00000020092	1.1086	1.49908	1.16869	0.405184	0.462826	0.311269	0.796268	0.53965	0.770628	0.657279	0.582394	0.484921	1.57183	2.13021
gene-ENSMUSG00000024770	0.152117	0.267594	0.326571	1.04767	0.645707	0.376845	0.695931	0.362732	0.483516	0.574662	0.46817	1.11239	0.978633	1.673
gene-ENSMUSG00000024778	13.8382	13.7538	13.0728	36.5195	33.7269	36.9842	24.7693	21.3737	29.7025	26.9155	26.4906	32.8452	4.35403	5.47408
gene-ENSMUSG00000020178	1.72027	1.61189	1.8291	11.2723	12.6549	12.2054	8.09658	7.30775	8.90249	6.02579	5.57404	8.8597	1.40628	1.55033
gene-ENSMUSG00000072244	0.689868	0.706297	0.580761	0.758227	0.329301	0.61647	0.415434	0.455977	0.706192	0.718762	0.412977	0.847264	0.211626	0.217812
gene-ENSMUSG00000037418	0.673282	0.277052	0.316487	2.09034	1.08435	1.7568	2.28025	1.56625	1.84036	2.50169	0.677005	0.801986	1.00785	0.556823
gene-ENSMUSG00000037419	1.46011	1.43084	1.58886	0.948814	0.817752	0.735677	0.984021	0.715147	0.521146	0.670724	0.572295	0.551666	3.01622	3.36841
gene-ENSMUSG00000037416	6.31686	5.31778	6.88373	4.18003	2.65494	3.75843	1.21302	2.03922	2.82882	2.36851	2.42303	2.43322	1.52589	1.76962
gene-ENSMUSG00000037411	0.647017	0.772025	0.466321	1.65151	2.12874	1.31118	0.703619	1.02285	0.621156	0.967423	0.753866	0.988902	0.345805	0.245439
gene-ENSMUSG00000026739	26.043	23.2897	23.8136	30.7636	22.5302	29.7304	13.8037	16.5224	22.9975	18.9309	19.215	20.8947	5.21576	7.11676
gene-ENSMUSG00000026737	62.7541	64.8815	65.7232	35.3175	33.7433	35.9599	34.5664	46.5356	36.9394	40.7607	38.0225	32.1746	21.9041	24.684
gene-ENSMUSG00000026730	4.18341	3.95532	3.60518	1.38172	1.47489	1.07708	1.21741	2.33323	1.32147	1.5037	1.50769	2.18448	1.81622	1.66484
gene-ENSMUSG00000023019	0.557731	0.729136	0.455973	0.294685	0.20029	0.318334	0.682924	0.746215	0.481381	0.568269	0.343824	0.506965	1.33202	1.32988
gene-ENSMUSG00000040940	21.9511	21.5769	21.4077	12.2442	11.6996	12.4381	14.3059	15.3544	14.4756	14.6922	14.9717	14.5768	21.605	24.621
gene-ENSMUSG00000023015	7.3422	6.9276	6.50792	1.97068	2.65244	2.80834	2.12074	2.54886	2.73023	2.66218	2.40252	2.63034	3.4637	4.4208
gene-ENSMUSG00000063524	242.623	241.846	234.286	471.371	440.466	483.169	625.399	434.583	524.785	504.579	479.857	604.834	386.577	424.306
gene-ENSMUSG00000026193	0.586948	0.475499	0.38561	0.168542	0.050256	0.167821	0.114843	0.138828	0.095252	0.078948	0.141761	0.1169	0.570855	0.669841
gene-ENSMUSG00000026196	0.702921	0.761349	0.717743	0.206841	0.199735	0.282674	0.211907	0.127247	0.162503	0.136558	0.171126	0.256796	0.485716	0.689359
gene-ENSMUSG00000026198	2.59775	2.636	2.83849	2.56768	3.09846	2.67049	3.80044	3.168	3.65765	4.36843	5.29981	5.89199	2.47356	2.27803
gene-ENSMUSG00000062345	0.249082	0.127837	0.202513	9.93394	13.6824	16.4546	1.58637	4.16247	5.26979	3.3295	3.40765	1.63373	0.117442	0.086192
gene-ENSMUSG00000043557	0.461607	0.130517	0.153377	0.053206	0.077979	0.066053	0.088049	0.126955	0.109807	0.112898	0.170263	0.036256	0.133549	0.136127
gene-ENSMUSG00000038776	7.04414	6.68988	6.4352	1.63979	2.21617	0.896185	3.16764	4.46147	2.87459	3.62572	3.20162	3.40473	24.7582	26.3622
gene-ENSMUSG00000038774	5.13348	4.025	4.39672	5.1034	4.47589	4.99655	2.61323	2.77836	3.87838	3.76145	4.10807	4.06499	1.56528	1.70824
gene-ENSMUSG00000078566	23.5196	22.0047	22.0173	53.5687	35.7409	46.4168	34.6629	30.4741	39.6201	37.737	39.8634	49.7224	9.52854	9.56037
gene-ENSMUSG00000034349	11.1305	10.3172	10.2152	5.24942	4.9516	6.10675	2.21628	3.59539	4.30628	4.6291	5.55175	4.18469	1.98227	2.5789
gene-ENSMUSG00000035105	0.177197	0.468879	0.62781	2.20526	1.15698	1.4087	2.16098	2.0073	1.36742	2.31476	2.88444	2.73326	0.208365	0.17813
gene-ENSMUSG00000042207	1.78623	1.9508	1.90794	2.36653	2.00876	2.20561	2.29477	1.94211	1.9601	1.75273	1.99345	2.14408	0.654515	0.794485
gene-ENSMUSG00000042208	7.19228	6.87047	6.97833	6.1098	4.13893	5.71144	2.4234	2.82178	4.18336	3.87584	4.29968	4.1924	1.9025	1.70487
gene-ENSMUSG00000001173	12.6265	11.4487	10.2517	10.3989	10.5178	8.81738	4.57873	8.63951	10.3308	6.94938	4.88807	8.00333	2.45228	2.94403
gene-ENSMUSG00000006235	0.74981	0.716353	0.650768	0.127393	0.072971	0.072683	0.279918	0.232372	0.250874	0.410072	0.284726	0.152005	0.225869	0.297246
NewGene_910	1.08882	0.463073	0.376639	0.478817	0.469508	0.394027	1.23647	0.547234	0.361535	0.332493	1.13665	0.397956	1.44572	2.55775
NewGene_919	0.424008	0.51862	0.779845	1.2569	2.05048	1.12935	0.734514	0.791163	1.35279	1.18757	0.689868	1.8035	0.253518	0.156972
NewGene_1626	1.51248	1.90555	1.27956	0	0	0	0	0	0.06087	0	0.077925	0	0.15515	0.52673
NewGene_3175	0.501615	0.401961	0.766356	0.464186	0.773272	0.451344	1.24041	1.13448	1.61015	0.456375	0.601244	1.26052	1.01628	2.1908
NewGene_3176	1.11728	1.67862	1.79407	2.1736	3.49176	3.50635	3.60984	2.52202	4.77701	4.38155	3.4227	2.19726	1.65993	1.98821
NewGene_3033	3.71239	4.68254	2.19518	0.162372	0.386794	0.065775	0.515538	0.119309	0.319837	0.589765	0.580898	0.441361	1.35431	0.899107
gene-ENSMUSG00000040209	0.945271	1.10018	0.991817	0.3665	0.254029	0.374025	0.453815	0.367707	0.327068	0.310885	0.28006	0.265188	0.543831	0.579364
gene-ENSMUSG00000040204	15.2824	14.1669	15.4052	2.3978	1.76538	2.85811	0.859859	1.01435	1.62647	2.66124	2.97832	1.30673	8.24229	8.88951
gene-ENSMUSG00000021635	9.45881	10.1083	9.60189	11.1175	9.49864	11.591	7.29705	9.05154	10.9666	9.46721	7.76477	8.4675	3.59347	4.17718
gene-ENSMUSG00000014846	0.965096	1.05875	0.841923	2.48438	2.2158	1.63627	2.87963	1.4516	1.45388	1.40484	1.88329	2.80349	0.740136	1.38477
gene-ENSMUSG00000056116	102.928	103.672	94.1699	347.377	339.616	331.708	437.084	301.102	390.939	313.069	287.834	351.796	138.174	156.465
gene-ENSMUSG00000057863	457.988	552.615	521.94	312.525	414.023	274.236	462.185	248.421	355.926	416.032	373.077	327.08	1326.16	1127.44
gene-ENSMUSG00000061479	34.203	30.9465	30.4958	20.2868	20.6876	20.2806	29.1632	36.6611	24.4602	28.7139	29.5574	28.0863	40.113	41.8083
gene-ENSMUSG00000061477	872.092	896.944	851.011	361.992	368.12	375.496	554.34	367.938	453.301	532.746	538.983	461.754	1147.64	1008.12
gene-ENSMUSG00000061474	36.2176	35.5082	34.493	42.559	43.7981	39.6461	42.3722	42.0559	38.5033	46.7166	55.0635	41.7752	61.1308	58.5414
gene-ENSMUSG00000059291	765.522	875.195	792.733	472.001	571.187	542.376	767.844	422.42	610.738	667.671	625.046	624.508	1376.92	1259.52
gene-ENSMUSG00000052749	1.48544	1.14565	1.46799	11.4556	7.15078	9.6044	6.27095	4.86744	4.80826	2.89553	2.65279	6.51473	0.236305	0.199079
gene-ENSMUSG00000052748	2.20012	1.46648	1.80993	3.34893	2.1622	2.60471	1.74835	2.08291	2.39125	2.50767	2.71331	2.20696	0.902719	0.60781
gene-ENSMUSG00000039747	5.63192	5.61183	5.22677	11.9867	12.5862	12.8244	8.82139	7.89701	11.5112	8.07307	7.12691	9.78643	3.35994	3.80369
gene-ENSMUSG00000031231	120.488	125.023	133.133	151.134	190.413	160.921	134.996	121.272	160.159	195.497	187.703	166.342	216.306	202.655
gene-ENSMUSG00000033577	0.543577	0.539823	0.535203	0.210474	0.210829	0.309514	0.228472	0.068191	0.280988	0.231797	0.375926	0.371572	0.123569	0.182534
gene-ENSMUSG00000037652	2.05213	1.89796	2.0532	2.01312	1.58454	1.71932	0.856571	1.28393	1.46512	1.05203	1.02393	0.954501	0.568629	0.638395
gene-ENSMUSG00000066900	16.0612	17.3039	16.4794	25.6283	23.8603	26.0084	37.5176	25.2866	27.4976	21.865	18.1189	26.5112	27.1099	31.3124
gene-ENSMUSG00000023259	2.13516	2.66049	2.03228	2.65046	1.87064	2.45669	3.10279	1.65134	1.92411	4.02544	2.31572	2.16725	5.6026	4.68832
gene-ENSMUSG00000055839	232.386	272.146	250.526	287.752	397.466	308.253	462.007	299.633	329.703	372.827	347.198	345.249	547.499	460.935
gene-ENSMUSG00000014301	19.2248	19.7693	17.4378	23.426	29.3479	29.094	36.2827	20.6549	23.7387	29.2853	31.8911	28.3169	30.5731	32.8513
gene-ENSMUSG00000064220	9.85137	11.1856	18.2544	28.2786	49.5522	44.522	64.609	44.6329	37.0723	31.0489	29.9131	64.0423	76.9796	34.7418
gene-ENSMUSG00000001552	0.629369	0.43159	0.568576	0.134371	0.242525	0.355805	0.317455	0.448109	0.520321	0.361744	0.274259	0.379517	0.709851	0.99351
gene-ENSMUSG00000025964	1.66003	1.71445	1.9538	0.688785	0.618496	0.664502	0.877309	0.903688	1.47788	1.7759	1.75193	1.46631	0.786472	0.861916
gene-ENSMUSG00000028826	14.9864	15.7003	14.5861	5.76127	5.40703	6.18257	5.89449	6.13551	5.8197	6.18393	6.4609	5.198	5.15239	5.89194
gene-ENSMUSG00000038174	0.694729	0.6485	0.708096	0.597328	0.384493	0.68133	0.249022	0.377318	0.507777	0.256247	0.420207	0.518006	0.099839	0.106736
gene-ENSMUSG00000038175	14.4986	13.315	13.6896	15.6646	12.9527	12.5645	13.0961	15.6968	14.025	20.0801	19.723	17.3299	5.47305	6.0555
gene-ENSMUSG00000034653	1.88652	1.62148	2.2988	1.66186	1.2331	1.45262	0.831483	1.24344	1.61766	1.41989	1.07933	1.17447	0.233714	0.348564
gene-ENSMUSG00000029198	16.214	14.7248	15.916	23.3299	22.0383	24.6309	23.6927	16.5054	26.0777	21.9401	19.213	26.4549	24.199	26.1218
gene-ENSMUSG00000029192	21.1171	17.7783	17.4777	8.26626	6.83828	8.0712	9.89627	9.35364	8.51652	8.70738	8.26239	9.58418	8.70098	9.45763
gene-ENSMUSG00000029442	0.081063	0.126931	0.202797	0.346256	0.301654	0.31666	0.367144	0.338998	0.388702	0.492457	0.261205	0.301191	0.135332	0.122011
gene-ENSMUSG00000029446	7.27523	6.88304	7.70235	5.7762	4.09792	4.2279	5.47352	3.58113	5.65937	5.85102	6.1647	6.83856	7.96754	9.5464
gene-ENSMUSG00000069135	5.1293	5.17412	4.94141	7.11467	5.41484	5.56966	4.27715	4.39691	5.57569	3.93835	3.44502	4.10818	1.4189	1.75523
gene-ENSMUSG00000025007	5.90239	5.74843	6.59436	1.83797	1.91272	2.16657	1.9261	2.06547	2.10904	2.61662	2.91912	2.51218	4.40979	4.58181
gene-ENSMUSG00000020444	15.5656	15.97	14.8667	19.0806	17.8273	20.5456	28.4272	17.327	24.5116	17.8404	18.797	19.7276	27.8097	27.2082
gene-ENSMUSG00000020440	77.3544	72.0197	74.5173	99.0036	93.5387	102.13	119.021	81.484	98.8301	72.2814	69.8562	92.8584	115.276	126.738
gene-ENSMUSG00000044345	3.31238	3.61384	3.7092	0.852097	0.868117	0.648053	1.22556	1.83858	1.26962	1.54417	1.13375	1.26775	3.04533	3.43463
gene-ENSMUSG00000025001	2.80521	2.01922	2.24185	1.17942	0.744905	1.13175	0.405645	0.496688	0.642038	0.802916	0.825755	0.941713	0.558173	0.720753
gene-ENSMUSG00000033964	1.16562	1.00557	1.20311	1.12586	0.751154	1.0805	0.668069	0.512308	1.01545	0.837519	0.92145	1.00556	0.239485	0.419135
gene-ENSMUSG00000028312	5.21886	5.3346	4.67474	2.34783	2.19899	2.46732	0.841991	1.29073	1.94546	1.44882	1.87749	1.44066	0.835722	1.33983
gene-ENSMUSG00000020044	0.509525	0.359743	0.340954	0.111636	0.075057	0.058609	0.080872	0.101426	0.08476	0.244743	0.308038	0.129068	0.170935	0.270972
gene-ENSMUSG00000079941	13.5979	21.4176	18.1051	18.107	23.2002	14.5856	23.2633	16.9321	19.9372	23.8454	19.0761	21.2529	56.867	37.4716
NewGene_3778	2.7158	2.64143	2.68026	1.17626	2.11969	1.41209	0.639317	0.536895	1.54049	2.19442	0.984591	1.80663	0.761203	1.096
gene-ENSMUSG00000024922	0.525359	0.568939	0.644708	1.52663	1.8943	1.80072	1.68516	1.29394	1.47863	1.13852	1.31657	1.41315	0.246194	0.177898
gene-ENSMUSG00000024921	8.26359	9.12101	10.7261	4.6104	4.29126	1.74856	1.36772	1.8303	4.9711	3.61645	4.0433	2.66271	1.81077	1.45939
gene-ENSMUSG00000024924	0.29359	0.27338	0.341444	0.014634	0.053935	0.079415	0.031859	0.034342	0.038037	0.063488	0.146298	0.052687	0.039284	0.092416
gene-ENSMUSG00000005470	12.1632	12.5782	12.2634	5.03999	5.22248	6.08135	3.74177	4.07006	4.73285	6.01844	6.03636	4.35976	9.56543	8.94114
gene-ENSMUSG00000027699	3.01937	3.09915	2.61723	0.839177	1.10654	1.23745	0.633756	0.693391	0.772182	0.625967	1.08675	0.563086	0.490855	0.508999
gene-ENSMUSG00000023939	25.1291	25.2778	23.6129	26.4438	30.8591	22.7222	29.9174	22.0326	32.7413	31.1349	32.5874	31.9274	47.4692	47.067
gene-ENSMUSG00000027695	3.06293	3.13394	2.65499	1.89674	1.59633	2.42016	2.2589	2.06953	2.35521	2.13751	2.22179	2.30197	0.682531	0.784455
gene-ENSMUSG00000023935	0.689339	0.500826	0.719159	0.75861	0.608002	0.517166	0.231081	0.794905	0.766538	0.303195	0.586201	0.447322	0	0.044523
gene-ENSMUSG00000033031	2.98945	2.21526	2.25279	1.06569	0.97837	0.880763	0.430899	0.608576	0.676956	0.7062	0.8938	0.704996	0.502692	0.626064
gene-ENSMUSG00000004709	16.6208	17.0552	17.9022	16.5645	15.6092	14.9074	15.7436	12.2243	16.5166	10.1449	8.33924	10.5407	1.96769	2.1494
NewGene_2351	0.269343	0.132573	0.15722	3.74539	3.05782	2.37867	2.36201	1.74717	2.359	1.83916	2.57563	4.23701	1.19615	0.867431
gene-ENSMUSG00000029836	43.0763	37.9431	41.512	24.0041	19.4342	24.3662	15.426	16.9951	23.3137	16.9206	17.3102	20.9512	12.5088	11.9041
gene-ENSMUSG00000047067	5.14307	5.98451	4.04414	26.0917	22.0474	26.3708	25.9285	17.0406	22.5436	17.7002	17.0615	29.7634	10.0035	11.421
gene-ENSMUSG00000003166	6.72577	8.09808	6.83436	7.60586	5.58624	7.02627	8.00371	0	6.68485	5.26104	3.73998	6.04795	0	0
gene-ENSMUSG00000044533	1088.79	1047.13	972.789	763.53	835.382	858.209	1185.31	924.637	1006.71	930.291	971.795	975.197	1422.27	1484.01
NewGene_1041	0	0	0.120797	0	0	0	0	0	0	0	0	0	1.95664	1.54649
gene-ENSMUSG00000042508	5.57906	4.99097	5.1432	4.83356	3.95302	4.27357	2.46738	2.78151	4.11429	3.16555	3.35259	4.05131	1.15866	1.3696
gene-ENSMUSG00000034353	0.439082	0.168778	0.066552	0	0.067098	0.160812	0.168603	0.080409	0.16746	0.117436	0.032157	0	1.44031	0.719447
gene-ENSMUSG00000042500	1.57546	2.04697	1.777	0.925578	1.22798	1.26329	1.11759	0.757729	1.21143	0.916837	1.14268	1.21517	0.549931	0.711922
gene-ENSMUSG00000042507	5.22154	5.29522	5.32095	3.36958	3.14957	3.08546	2.09525	2.87294	3.39862	2.96183	2.95719	2.85931	1.21468	1.14579
gene-ENSMUSG00000059900	0	0.253377	0.149142	0.091082	0.027471	0.027089	0.185036	0.277369	0.025335	0.196153	0	0.104605	0.63525	0.645004
gene-ENSMUSG00000074476	3.24453	2.66608	2.85775	0.866267	1.59012	0.762624	0.839905	0.236775	0.32161	0.98527	1.52854	0.624042	2.61742	3.81857
gene-ENSMUSG00000009739	5.24893	4.54284	4.86842	2.26333	1.73469	2.09979	3.24299	2.23257	2.56669	2.08902	2.1353	2.80217	2.08352	2.6632
gene-ENSMUSG00000074785	11.0175	10.0882	11.497	1.49736	1.30682	1.06118	1.48965	1.91022	1.9006	2.10735	2.39778	1.47737	4.60637	5.86332
gene-ENSMUSG00000009731	0.618042	0.55541	0.616272	0.422975	0.517373	0.713235	0.595236	0.363322	0.36895	0.371198	0.453536	0.320537	0.297645	0.15118
gene-ENSMUSG00000002617	0.937043	1.0443	0.880868	1.22986	0.991854	1.05742	0.331216	0.794168	0.782402	0.712069	0.707025	0.959024	0.348474	0.169002
gene-ENSMUSG00000050199	0.757645	0.851212	1.0549	0.227705	0.252002	0.27499	0.221423	0.169404	0.393828	0.233835	0.24817	0.297498	0.097702	0.075499
gene-ENSMUSG00000044629	5.89274	7.04242	7.6296	3.21846	3.70845	3.26412	3.07457	4.83659	3.43439	3.52484	3.62439	2.45933	8.84487	10.4265
gene-ENSMUSG00000041058	35.58	30.4176	33.7033	9.50001	7.58708	8.97495	7.09504	10.9181	10.8869	12.9112	13.1854	9.24456	7.05716	8.20719
gene-ENSMUSG00000058690	1.81592	1.78556	1.95093	2.55759	2.08256	2.35386	1.46676	2.65597	1.76144	2.24386	2.03518	2.13213	0.867986	0.804774
NewGene_6087	6.10827	7.39563	6.28871	4.76418	5.84486	4.89198	6.36183	5.38732	4.81729	6.81889	9.37916	5.58609	15.9694	8.91255
gene-ENSMUSG00000040010	5.36227	5.15412	5.90267	2.17316	2.02625	1.79843	2.19648	2.68919	2.58666	2.81742	2.17095	2.3108	3.14641	3.17893
gene-ENSMUSG00000051319	26.1563	22.8778	23.5088	27.0016	25.2479	28.729	28.0212	16.0593	24.5635	23.4926	25.1639	23.1453	41.2185	39.2897
gene-ENSMUSG00000056091	35.0094	32.6783	31.6201	111.137	81.0409	104.339	58.5313	40.7974	54.1896	39.2067	35.2124	73.5722	22.9821	29.2754
gene-ENSMUSG00000015980	2.49958	1.94685	2.26497	1.05818	1.22023	0.810859	1.81045	1.64989	1.33726	1.81226	2.03467	1.48747	7.80316	8.36889
[truncated: 3,718 more rows]
